# Supplementary material for: Compositional Differences and Similarities between Typical Chinese Baijiu and Western Liquor as Revealed by Mass Spectrometry-Based Metabolomics
Source: Metabolites. 2018 Dec 21;9(1):2. doi: 10.3390/metabo9010002 (PMC6358772; doi:10.3390/metabo9010002)
Supplement: Supplementary file 1 [file metabolites-09-00002-s001.zip]

Archive with 5 entries (5 files):
- Figure S1.tif
- Figure S2.tif
- Figure S3.tif
- Figure S4.tif
- Supplementary Tables.xlsx
