# Supplementary material for: Compositional Differences and Similarities between Typical Chinese Baijiu and Western Liquor as Revealed by Mass Spectrometry-Based Metabolomics
Source: Metabolites. 2018 Dec 21;9(1):2. doi: 10.3390/metabo9010002 (PMC6358772; doi:10.3390/metabo9010002)
Supplement: Supplementary file 1 [file metabolites-09-00002-s001.zip › Supplementary Tables.xlsx]

## Sheet: Table S1
Table S1. Volatile compounds and their concentration (mg/L) in distilled liquors detected by HS-SPME-GC-TOFMS.
No.	Peak	CAS No.	Quantitate ion	R.T. (minutes)	Retention Index	C1	S.D.	C2	S.D.	C3	S.D.	C4	S.D.	C5	S.D.	C6	S.D.	B1	S.D.	B2	S.D.	B3	S.D.	B4	S.D.	B5	S.D.	V1	S.D.	V2	S.D.	V3	S.D.	V4	S.D.	W1	S.D.	W2	S.D.	W3	S.D.	W4	S.D.	W5	S.D.	R1	S.D.	R2	S.D.
	Esters
1	Ethyl formate	109-94-4	47	5.84	818	0.56	0.07	0.92	0.06	0.46	0.15	0.1	0.03	0.16	0.01	0.12	0.02	0.71	0.19	0.59	0.08	0.64	0.06	0.63	0.07	0.38	0.1	0.04	0.02	0.05	0.01	0.05	0.01	0.04	0.01	0.29	0.04	0.2	0.03	0.22	0.01	0.31	0.03	0.22	0.01	0.16	0.03	0.05	<0.01
2	Acetic acid, ethyl ester	141-78-6	89	6.67	884	771.05	32.5	851.26	102.02	213.68	29.85	205.41	56.03	250.26	12.67	167.26	17.25	15.13	2.6	19.45	3.13	15.62	1.77	11.73	1.3	12.88	3.4	0.66	0.44	0.29	0.11	0.26	0.11			20.87	3.75	18.68	3.47	13.75	1.16	11.56	1.14	16.42	0.5	7.2	1.78	0.77	0.07
3	Propanoic acid, ethyl ester	105-37-3	57	8.08	958	84.3	21.56	68.79	5.4	12.1	2.61	100.98	16.03	227.49	30.7	99.31	9.73	26.21	6.1	58.82	5.72	50.83	7.22	29.83	2.8	56.66	26.06	0.18	0.02	0.05	<0.01	0.03	<0.01			7.94	0.76	37.63	5.68	4.67	0.22	24.5	1.93	18.46	0.5	9.49	1.48	0.24	0.01
4	Propanoic acid, 2-methyl-, ethyl ester	97-62-1	71	8.23	965	203.39	11.88	295.3	16.63	9.91	1.55	34.88	11.9	8.83	0.75	4.95	1.95	18.24	6.23	15.72	3.9	18.01	2.14	16.76	2	15.7	3.35									2.92	0.47	10.67	2.19	2.87	0.36	3.6	0.46	6	0.2	1.55	0.41	0.12	<0.01
5	Acetic acid, 1-methylpropyl ester	105-46-4	87	8.66	986	0.74	0.16	1.54	0.14					0.09	0.01	0.31	0.11
6	Acetic acid, 2-methylpropyl ester	110-19-0	43	9.3	1012	41.76	6.28	49.32	3.65	2.72	0.23	2.68	0.42	34.94	3.1	21.39	6.77	14.7	2.23	16.36	2.96	15.51	2.05	12.92	1.64	9.66	2.48									20.01	0.16	10.95	2.13	11.96	1.17	10.76	1.09	26.49	0.67	1.61	0.42	1.98	0.07
7	Butanoic acid, ethyl ester	105-54-4	71	10.01	1037	308.88	40.65	210.37	5.68	114.29	12.97	130.9	2.3	62.44	7.66	48.3	5.83	20.11	4.51	27.75	6.37	28.12	6.33	18.3	2.13	16.78	2.79	11.03	3.08	0.08	0.03	0.06	0.02	0.02	0.01	53.36	6.27	15.99	1.06	13.84	0.65	12.32	0.39	20	0.6	11.49	2.62	10.92	0.59
8	Carbonic acid, allyl butyl ester	NA	193	10.36	1049	0.11	0.02	0.2	0.03
9	Butanoic acid, 2-methyl-, ethyl ester	7452-79-1	102	10.39	1050	125.6	39.34	148.94	10.88	18.27	3.06	7.93	1.29	4.33	0.48	2.04	0.65	7.72	2.67	5.95	1.6	7.43	0.84	12.78	1.48	6.09	1.66	0.02	0.01	0.03	<0.01	0.02	<0.01			1.44	0.32	5.46	1.08	4.03	0.54	1.95	0.26	3.34	0.1	1.11	0.26	0.05	<0.01
10	5-tert-Butoxy-pentyl-formate	NA	115	10.64	1059	0.03	<0.01	0.03	<0.01
11	Butanoic acid, 3-methyl-, ethyl ester	108-64-5	88	10.85	1066	197.94	4.2	341.79	25.5	51.3	16.65	20.78	5.61	4.97	0.5	4.84	0.94	16.91	1.86	11.79	2.95	13.85	1.64	19.91	2.79	11.59	2.99	0.06	0.04	0.06	0.01	0.03	0.01			3.31	0.77	13.25	2.56	8.12	1.16	4.89	0.57	7.12	0.24	2.41	0.55	0.19	0.01
12	1-Butanol, 3-methyl-, formate	110-45-2	55	10.89	1068													1.27	0.41	1.28	0.28	1.44	0.16	1.35	0.16	0.8	0.2									0.34	0.02	0.28	0.05	0.1	0.01	0.19	0.02	0.18	0.01	0.11	0.11
13	Acetic acid, butyl ester	123-86-4	43	10.94	1070	23.92	5.72	39.79	7.25	8.61	0.49	18.29	1.24	9.74	0.85	5.04	1.17					0.61	0.1	0.97	0.1			0.19	0.01	0.28	0.07	0.54	0.3			0.65	0.03	0.86	0.17	0.73	0.04	0.62	0.05	0.81	0.02	0.21	0.04	0.31	0.03
14	Propanoic acid, 2-hydroxy-2-methyl-, ethyl ester	80-55-7	59	11.16	1077									0.08	0.02	0.48	0.17	0.83	0.27	0.57	0.17	0.76	0.08	2.33	0.29	0.53	0.16									0.11	0.03	0.4	0.1	0.08	0.01	0.08	0.01	0.1	<0.01	0.06	0.01	0.09	0.01
15	Propanoic acid, 2-methyl-, 2-methylpropyl ester	97-85-8	71	11.4	1085	3.65	0.52							0.29	0.03	0.26	0.03	0.34	0.1	0.25	0.08	0.34	0.04	0.39	0.04	0.23	0.06											0.16	0.02	0.1	0.01			0.14	0.01
16	Diethyl carbonate	105-58-8	91	12.02	1106	0.05	<0.01	0.07	<0.01									1.34	0.26	1.24	0.08	0.75	0.09	0.86	0.09	1.41	0.08									1.05	0.09	0.44	0.08	0.25	0.01	0.37	0.03	0.67	0.02	0.55	0.13	0.01	<0.01
17	Butanoic acid, 2,3-dimethyl-, ethyl ester	54004-42-1	102	12.26	1114	0.11	0.03	0.15	0.02																																					0.78	0.17	0.03	<0.01
18	1-Butanol, 3-methyl-, acetate	123-92-2	88	12.47	1120	4.12	0.82	5.42	0.53	4.41	0.25	0.42	<0.01	6.34	0.59	1.43	1.33	1.59	0.59	3.54	0.78	2.59	0.31	1.11	0.13	1.28	0.46									9.75	0.96	5.37	1.23	6.55	4.09	5.27	0.51	10.28	0.31	0.38	0.09	0.86	0.03
19	Pentanoic acid, ethyl ester	539-82-2	88	12.89	1133	338.2	54.8	400.18	29.05	316.92	89.21	253.81	40.52	21.16	1.63	27.68	6.62	0.51	0.23	0.52	0.09	0.48	0.05	0.47	0.06	0.33	0.12	1.57	0.3	0.8	0.25	0.63	0.25	0.26	0.07	3.03	0.64	1.82	0.37	1.59	0.15	1.79	0.2	3.09	0.1	1.74	0.37	0.24	<0.01
20	Propanoic acid, butyl ester	590-01-2	99	12.94	1134	1.84	0.53	2.32	0.19
21	Butanoic acid, 2-methylpropyl ester	539-90-2	71	13.58	1153									0.62	0.11	1.73	0.23	0.19	0.07	0.25	0.06	0.25	0.03	0.22	0.03																					0.33	0.08
22	4-Pentenoic acid, ethyl ester	1968-40-7	128	13.81	1160	0.47	0.07	0.4	0.03
23	2-Butenoic acid, ethyl ester	10544-63-5	69	13.93	1164	7.56	0.83	10.83	0.53					0.87	0.08	0.72	0.05	2.3	0.72	2.82	0.18	2.54	0.22	1.67	0.15	2.08	0.29									0.92	0.05	1.27	0.19	0.78	0.04	0.94	0.06	0.97	0.02	0.65	0.11	0.48	0.01
24	Acetic acid, pentyl ester	628-63-7	43	14.15	1170	5.62	0.39	11.2	0.38	165.41	17.03			1.36	0.12	0.92	0.07
25	2-Propenoic acid, butyl ester	141-32-2	55	14.25	1173	1.59	0.4	1.28	0.09					0.21	0.05	0.56	0.08	0.32	0.05	0.3	0.04	0.28	0.03	0.37	0.03	0.25	0.04	0.29	0.08	0.1	0.01	0.16	0.03			0.15	0.01	0.17	0.02	0.16	0.03	0.14	0.01	0.23	0.01	0.44	0.08
26	Propanoic acid, pentyl ester	624-54-4	57	14.65	1185																															6.35	0.38	2.72	0.19	2.92	0.43	1.45	0.34	1.76	0.05			0.27	0.01
27	Pentanoic acid, 4-methyl-, ethyl ester	25415-67-2	88	14.72	1187	39.13	9.65	42.41	3.73	9	1.89	3.03	0.62	1.19	0.15	2.64	0.5	0.12	0.05	0.11	0.03	0.12	0.01	0.12	0.01	0.8	0.99	0.22	0.08	0.17	0.01	0.13	0.02	0.13	0.04	0.2	0.04	42.81	7.78	12.13	0.93	22.57	1.57	17.1	5.21	1.68	0.34	1.6	0.1
28	Propanoic acid, 2-methyl-, 2-methylbutyl ester	2445-69-4	71	14.74	1188																																									0.07	0.01	0.21	<0.01
29	4-Penten-1-yl acetate	1576-85-8	68	14.95	1194																																	0.02	0.01	0.08	0.02			0.03	<0.01
30	Hexanoic acid, ethyl ester	123-66-0	117	16.26	1232	179.33	24.71	24.96	6.78	772.22	157.73	642.68	91.21	30.41	2.44	30.92	8.27	23.64	3.75	16.22	2.44	18.44	0.91	13.92	1.47	13.27	4	1.24	0.38	1.48	0.49	1.13	0.31	0.41	0.13	19.62	3.89	0.93	0.07	1.7	0.12	26.87	2.31	27.44	0.79	2.13	0.39	3.32	0.45
31	Ethyl tiglate	5837-78-5	83	16.49	1239																															2.5	0.06	3.95	0.73	0.78	0.05	3.41	0.26	4.53	0.16	0.02	<0.01
32	Pentanoic acid, 2-methylpropyl ester	10588-10-0	103	16.49	1241	1.85	0.16	1.59	0.13			0.53	0.09
33	Butanoic acid, 3-methyl-, butyl ester	109-19-3	85	17.03	1255									0.33	0.19	0.19	0.1
34	Ethyl trans-2-pentenoate	24410-84-2	83	17.22	1260																															0.11	0.01					0.1	0.01	0.09	<0.01
35	Butanoic acid, 3-methylbutyl ester	106-27-4	71	17.4	1265									4.31	0.78	7.79	1.29	1.5	0.18
36	Acetic acid, hexyl ester	142-92-7	56	17.6	1271	6.13	1.44	16.09	0.82	4.6	0.64			6.7	0.71	2.17	0.16	4.11	0.62	9.68	1.74	4.82	0.36	0.58	0.05	3.01	0.92	0.04	0.01	0.07	0.01	0.11	0.01	0.05	0.02	10.94	2.53	7.2	1.28	9.51	0.84	7.35	0.68	9.25	0.27	0.26	0.02	0.14	0.01
37	5-Hexenoic acid, ethyl ester	500027-11-2	68	17.79	1277									0.17	0.01	0.15	0.03																					0.06	0.01	0.05	<0.01	0.06	<0.01	0.05	<0.01
38	Ethyl 5-methylhexanoate	10236-10-9	88	18.08	1285	12.3	2.76	20.36	1.75	102.01	5.79	214.46	51.75					1.33	0.3			0.93	0.05																							0.33	0.46
39	Hex-4-enoic acid, ethyl ester	51368-03-7	59	18.28	1291																			0.19	0.02	0.11	<0.01									0.05	0.01	0.04	0.01	0.49	0.05			0.09	0.01
40	iso-Amyl isovalerate	659-70-1	70	18.37	1294			10.44	1.22	11.47	0.63	3.9	0.34					0.54	0.14	0.39	0.11	0.53	0.03	0.97	0.09	0.31	0.22									0.18	0.11	0.39	0.1	10.92	1.45	0.17	0.02	0.21	0.01	0.53	0.09	0.53	<0.01
41	Hexanoic acid, 2-ethyl-, ethyl ester	2983-37-1	116	18.42	1295			0.18	0.02							0.05	0.01	0.09	0.03	0.07	0.02	0.09	<0.01	0.3	0.03	0.06	0.01															0.16	0.02	0.17	<0.01
42	Ethyl E-3-hexenoate	26553-46-8	70	18.7	1303																																	0.04	0.01	0.1	0.02	0.03	<0.01	0.04	<0.01
43	3-Hexenoic acid, ethyl ester, (Z)-	64187-83-3	68	18.7	1303			0.41	0.02			1.07	<0.01					0.25	0.09	0.59	0.08	0.43	0.05	0.22	0.02	0.36	0.03									0.07	0.01	0.11	0.02	0.07	<0.01	0.08	<0.01	0.09	<0.01	0.09	0.02	0.04	<0.01
44	Pentyl 2-methylbutanoate	68039-26-9	103	19.47	1327	0.16	0.03	0.25	0.02
45	Orthoformic acid, triethyl ester	122-51-0	47	19.6	1330			0.26	0.03
46	Heptanoic acid, ethyl ester	106-30-9	88	19.61	1331													3.79	0.67	2.88	0.53	2.51	0.14	2.54	0.25	2.32	0.15	0.2	0.14	0.41	0.04	0.51	0.36	0.18	0.09	47.53	1.44	18.3	2.61	10.65	0.93	15.14	1.43	14.38	0.27	1.48	0.24	0.9	0.11
47	Propanoic acid, 3-ethoxy-, ethyl ester	763-69-9	59	19.66	1332													0.69	0.23	0.92	0.06	0.71	0.09	1.27	0.12	0.7	0.25											0.18	0.03	0.21	0.03	0.59	0.01	0.7	0.08	0.99	0.25
48	3-Hexenoic acid, ethyl ester, (E)-	26553-46-8	69	19.83	1337					6.99	2.22			0.16	0.02
49	Lactic acid, ethyl ester	97-64-3	45	20.03	1344	929.25	66.68	903.43	50.85	53.34	9.38	47.89	15.62	28.39	2.97	26.89	7.57	7.44	1.94	7.98	1	6.14	0.76	5.38	0.62	4.82	1.2			0.13	0.04	0.12	0.06	0.19	0.05	15.02	2.01	12.08	2.12	3.3	0.21	7.43	0.66	13.93	0.42	3.4	0.84	0.24	0.02
50	2-Hexenoic acid, ethyl ester	1552-67-6	99	20.11	1346															3.21	0.33
51	Hexanoic acid, 2-methylpropyl ester	105-79-3	99	20.3	1352	7.99	2.35	7.79	0.76	3.35	0.52			1.54	0.24	2.8	0.86	1.48	0.26	1.04	0.17	1.29	0.02			1.12	0.08									1.4	0.73	0.73	0.05	0.35	0.02	0.54	0.04	0.6	<0.01	0.06	0.01	1.32	0.01
52	2-Hexen-1-ol, acetate, (E)-	2497-18-9	67	20.57	1360													0.15	0.05	0.29	0.01	0.2	0.02	0.22	0.01	0.21	0.09													0.06	<0.01
53	Isoamyl valerate	2050-09-1	70	20.6	1361	11.67	3.21	16.49	1.25					0.84	0.17	1.12	0.22																	12.89	2.97			0.07	<0.01	0.14	0.01	0.12	0.02	0.09	<0.01
54	Acetic acid, heptyl ester	112-06-1	43	21.01	1373																																											0.39	0.03
55	Acetic acid, 2-ethylhexyl ester	103-09-3	70	21.4	1385																																											0.21	<0.01
56	4-Heptenoic acid, ethyl ester, (E)-	54340-70-4	110	21.93	1401					0.14	0.01	0.17	0.02																													0.02	<0.01	0.02	<0.01
57	Hexanoic acid, 3-pentyl ester	5416-46-6	99	21.98	1402	0.64	0.09
58	Hexanoic acid, butyl ester	626-82-4	99	22.37	1414	18.83	2.39	12.62	1.38	97.99	9.12	0.25	0.03	0.1	0.01	0.54	0.06											0.01	<0.01	0.01	<0.01	0.03	0.03															0.08	<0.01
59	Butanoic acid, hexyl ester	2639-63-6	84	22.45	1417	1.74	0.11	5.76	0.48			17.92	0.61	0.19	0.01	0.23	0.08
60	Octanoic acid, ethyl ester	106-32-1	88	22.86	1431	13.46	1.03	0.81	0.36	0.34	0.02	0.71	0.03					136.69	2.57	279.02	13.3	387.31	29.69	314.7	31.53	241.01	17.66	2.72	1.55	4.85	0.08	8.04	1.79	1	0.31	404.53	31.23	176.6	12.04	401.32	39.94	81.79	4.29	168.24	29.02			206.55	3.83
61	Ethyl 2,2-diethoxypropionate	7476-20-2	111	22.87	1430
62	Methoxyacetic acid, pentyl ester	168920-35-2	56	23.53	1451																			0.67	0.07													0.37	0.02	0.77	0.05
63	2-Heptenoic acid, ethyl ester, (E)-	54340-72-6	99	23.74	1457	0.48	0.09					0.14	0.03	1.32	0.18	0.76	0.12																			2.08	0.16			0.13	0.01			0.11	<0.01
64	Propanoic acid, 2-hydroxy-, 2-methylpropyl ester	585-24-0	45	23.82	1460									3.74	0.19	2.17	0.22
65	Hexanoic acid, 3-methylbutyl ester	2198-61-0	70	23.87	1461	51.54	14.59	47.25	4.64	204.5	8.51	420.28	27.23	14.8	3.51	13.34	4.77	12.9	3.35	6.41	1.35	13.65	0.53	7.6	0.54	5.79	1.79									37.92	4.98	6.5	0.34	8.01	0.67	6.09	0.79	4.09	0.04	0.49	0.06	9.11	0.03
66	Cyclopentanecarboxylic acid, 2-methylpropyl ester	37139-85-8	97	24.02	1466	1.99	0.15	1.47	0.14					0.36	0.08	0.23	0.03
67	2-Butenoic acid, 2-methyl-, 3-methylbutyl ester, (E)-	41519-18-0	101	24.31	1475	1.33	0.27	1.14	0.07
68	7-Octenoic acid, ethyl ester	35194-38-8	88	24.7	1487									0.09	0.09	0.25	0.02																							0.06	<0.01	0.19	0.03	0.19	0.02
69	Ethyl cis-4-octenoate	34495-71-1	124	24.7	1487	0.93	0.2	14.32	0.49	0.6	0.16	0.51	0.02	0.79	0.3	0.46	0.06			0.02	<0.01	0.02	0.01													0.48	0.22					0.03	<0.01	0.1	<0.01	0.15	0.04
70	Ethyl 4-pyrazolecarboxylate	37622-90-5	112	24.76	1489															0.08	<0.01			0.15	0.01	0.06	0.01
71	Acetic acid, diethoxy-, ethyl ester	6065-82-3	47	24.84	1492	1.36	0.18	1.42	0.08									0.6	0.2	1.45	0.1	0.99	0.09															0.29	0.06			0.54	0.38	0.86	0.61	2.66	0.27
72	2-Methylcyclopropane-1-acetic acid ethyl ester	NA	88	25.19	1503																																									0.06	0.01	0.04	<0.01
73	Ethane-1,1-diol dipropanoate	NA	101	25.29	1506	0.96	0.04	1.08	0.06
74	2,4-Hexadienoic acid, ethyl ester	2396-84-1	95	25.56	1515	0.53	0.07	0.54	0.03			0.38	0.07	0.68	0.06	0.32	0.03	0.02	0.01	0.01	<0.01	0.02	<0.01	0.02	<0.01	0.01	<0.01											0.67	0.05	5.68	0.1	0.29	0.01	0.09	<0.01	0.16	0.04
75	Ethyl 4-methyl-5-imidazolecarboxylate	51605-32-4	109	25.72	1520	0.61	0.09	0.53	0.03					0.06	<0.01	0.13	0.01	0.26	0.07	0.22	0.02			0.31	0.03	0.18	0.08									0.15	0.04					0.2	<0.01	0.14	<0.01	0.11	0.01
76	Propyl octanoate	624-13-5	61	25.74	1521	6.83	1.58	6.07	0.42	9.95	1.78	8.76	2.99	1.26	0.2	3.07	0.31	2.42	0.54	0.96	0.28	2.48	0.18	1.18	0.08	0.99	0.25									3.75	0.59	4.02	0.09	1.33	0.11	3.3	0.24	1.62	0.03	0.31	0.04	7.58	0.16
77	2,3-Diethoxy-propionic acid, ethyl ester	10120-24-8	47	25.75	1521													0.15	0.01	0.28	0.01	0.25	0.01			0.17	0.09									0.18	0.03	0.07	0.01	0.07	<0.01	0.18	0.01	0.23	0.01	0.54	0.12
78	Propanedioic acid, methyl-, diethyl ester	609-08-5	122	25.96	1528	0.01	<0.01							0.03	<0.01																															0.17	0.03
79	Nonanoic acid, ethyl ester	123-29-5	88	26.19	1535	18.53	2.59	0.11	0.01	87.8	11.68	42.53	15.2									6.45	0.25																							6.54	0.69
80	Pentanoic acid, 2-hydroxy-4-methyl-, ethyl ester	10348-47-7	76	26.49	1545	10.82	0.57	12.05	0.62
81	Octanoic acid, isobutyl ester	5461-06-3	127	26.74	1553	0.7	0.19	0.67	0.06	2.61	0.52	2.28	0.72	0.65	0.12	1.3	0.11	4.16	1.38	1.33	0.28	3.69	0.19	2.12	0.16	1.54	0.47									6.2	4.24	2.43	0.15	0.67	0.06	2.58	0.25	1.19	0.04	0.13	0.01	3.6	0.12
82	Ethyl (E)-2-octenoate	7367-82-0	99	26.86	1557	3.19	0.5	2.25	0.11	0.92	0.21	0.4	0.13	2.91	0.41	2.14	0.19	0.13	0.04	0.08	0.01	0.14	0.01	0.17	0.01	0.07	0.03									7.66	4.49	0.2	0.01	0.26	0.01	0.21	0.02	0.27	<0.01	0.07	0.01
83	Isopentyl heptanoate	109-25-1	113	26.94	1560	1.38	0.47	0.72	0.07	15.45	2.96	3.4	1.06			0.21	0.02
84	3-Nonenoic acid, ethyl ester	91213-30-8	85	27.24	1569	1.19	0.06	1.32	0.79	0.39	0.02	0.41	0.03	2.18	0.36	3.59	0.4	0.4	0.1	0.43	0.09	0.29	0.02	0.79	0.06	0.13	0.06									1.85	0.16	1.53	0.69	2	0.17	1.55	0.41			0.55	0.03	0.28	0.02
85	Isoamyl lactate	19329-89-6	45	27.28	1571	16.76	0.29	23.31	1.33	18.75	6.37	7.15	1.18	31.42	3.85	12.08	1.8	2.84	0.94	8.51	0.7	5.3	0.76	2.33	0.19
86	Ethyl 3-(methylthio)propionate	13327-56-5	74	27.43	1576							0.17	0.01			0.29	0.03
87	Acetic acid, nonyl ester	143-13-5	61	27.51	1578	0.64	0.17			0.17	0.07					0.26	0.02
88	Ethane-1,1-diol di-N-butanoate	NA	115	27.63	1582	0.77	0.07	1	0.07	3.72	1.21	0.98	0.12	0.21	0.01	0.07	0.01	0.65	0.23	1.06	0.04	0.76	0.07	0.51	0.05	0.7	0.28									0.31	0.02	0.19	0.04	0.13	0.01	0.37	0.03	0.5	0.01	0.7	0.13	0.04	0.01
89	Hexanoic acid, hexyl ester	6378-65-0	117	28.51	1611	10.05	0.73	6.12	0.47	193.31	16.61	270	97.5	0.42	0.08	3.49	2.71
90	Butyl octanoate	589-75-3	145	28.65	1615					7.22	1.12	4	0.94
91	Pentanoic acid, 4-oxo-, ethyl ester	539-88-8	99	28.7	1617	1.58	0.03	1.16	0.06									0.43	0.14	0.34	0.06	0.46	0.05	1.75	0.07																					0.36	0.05	0.1	<0.01
92	2-Octanol formate	NA	70	29.04	1628																																									0.05	0.01	0.07	<0.01
93	2-Furancarboxylic acid, ethyl ester	614-99-3	95	29.1	1630	32.41	2.2	16.13	0.55	15.18	3.55	0.73	0.1	0.72	0.05	0.95	0.04	25.33	6.74	39.12	2.71	26.6	2.5	20.06	1.43	24.64	5.34									8.96	1.39	3.16	0.29	2.67	0.11	5.41	0.22	5.28	0.14	4.64	0.57	0.3	0.01
94	Decanoic acid, ethyl ester	110-38-3	157	29.43	1641	47.5	5.56	56.45	1.32	23.33	3.97	20.82	4.49	124.73	29.89	165.21	13.24	70.5	8.59	51.18	1.76	35.04	10.02	21.68	1.38	25.8	1.68	2.57	1.1	2.4	0.07	1.11	0.16	1.39	0.41											64.25	9.94
95	Diethyl 2-methylbutane-1,4-dioate	NA	142	29.51	1643																																									0.08	0.01	0.06	<0.01
96	Ethyl 3,8-nonadienoate	NA	108	29.63	1647	0.22	0.03	0.22	0.01	0.08	0.03			0.24	0.04	0.12	0.01
97	Cyclopropanecarboxylic acid, 2,2-dimethyl-3-(2-propenyl)-, ethyl ester, trans-	NA	137	29.68	1649	0.47	0.01	0.26	0.01
98	Octanoic acid, 3-methylbutyl ester	2035-99-6	127	29.93	1657									0.06	<0.01	0.06	<0.01
99	Citronellyl acetate	150-84-5	138	30.08	1662	0.49	0.03	0.46	0.03	0.07	0.02
100	Ocimenyl acetate	NA	59	30.41	1673																							0.01	<0.01	0.01	<0.01	0.01	<0.01
101	Butanoic acid, 2-furanylmethyl ester	623-21-2	81	30.44	1674													1.27	0.19	3.23	0.4	2.84	0.13	0.82	0.06	2.1	0.54
102	Butanedioic acid, diethyl ester	123-25-1	101	30.55	1677	269.22	39.51	244	12.27	67.6	17.18	186.99	22.28	46.35	1.02	26.29	0.9	5.55	1.18	6.21	0.23	6.18	0.6	7.74	0.62	5.34	1.26	0.24	0.08	0.12	0.01	0.11	0.01	0.09	0.01	37.61	2.44	42.93	5.41	8.91	0.33	38.72	2.64	33.42	0.63	34.97	4.45	1.78	0.38
103	trans,trans-Octa-2,4-dienyl acetate	NA	109	30.64	1680			2.45	0.15							0.31	0.43	0.26	0.06	0.78	0.02																									0.14	0.01
104	Ethyl E-4-decenoate	76649-16-6	110	30.7	1682													0.02	0.01	0.05	<0.01	0.03	<0.01	0.04	<0.01	0.04	0.01																			0.05	0.01
105	Succinic acid, ethyl tridec-2-ynyl ester	NA	101	30.81	1686																															0.2	0.06	0.34	0.01	0.05	<0.01	0.19	0.01	0.09	<0.01
106	Ethyl 9-decenoate	67233-91-4	88	30.99	1692			13.51	0.84									3.74	1.29	9.24	0.18	4.78	0.62	5.72	0.31	4.58	1.24									4.71	0.54	39.67	4.43	2.14	0.05	16.37	1.09	5.53	0.07			1.35	0.1
107	Butanoic acid, 3-methyl-, 2-furanylmethyl ester	13678-60-9	98	31.13	1696	1.36	0.21	0.74	0.05	14.79	2.98			0.44	0.06	0.54	0.03																					3.87	0.51			4.42	0.21	1.41	0.02
108	2(3H)-Furanone, 5-ethyldihydro-	695-06-7	85	31.91	1722			0.05	<0.01									0.78	0.16	1.81	0.04	1.26	0.08	0.09	0.01	0.94	0.23											0.08	0.01			0.06	0.01
109	Propyl decanoate	30673-60-0	109	31.98	1724													0.55	0.11	0.43	0.05																									0.25	0.04
110	Acetic acid, phenylmethyl ester	140-11-4	108	32.45	1740	3.2	0.28	2.65	0.14	0.74	0.1	1.09	0.35	0.54	0.07	0.55	0.02	0.2	0.04	2.34	0.15	1.7	0.09	1.39	0.06	1.34	0.76	0.14	0.03	0.17	0.01	0.19	0.03	0.09	0.02	0.74	0.34	0.26	0.02	0.29	0.01	0.4	0.1	0.57	0.02	0.31	0.04	0.16	0.01
111	Undecanoic acid, ethyl ester	627-90-7	88	32.51	1742	1.84	0.04	3.95	3.17									0.34	0.11	0.88	0.05					0.6	0.05	0.69	0.17	0.39	0.15	0.61	0.08	1.06	0.15			1.37	0.06	9.58	6.58	0.47	0.05					0.46	0.07
112	Butyl decanoate	30673-36-0	155	32.92	1755	0.21	0.01	0.18	0.01
113	n-Capric acid isobutyl ester	30673-38-2	155	32.95	1756																															0.9	0.24	0.11	0.02			0.24	0.01
114	Ethyl trans-2-decenoate	7367-88-6	125	33.22	1765			1.36	0.05											2.02	0.06	1.76	0.13	1.26	0.08	1.84	0.41	1.33	0.33	1.68	0.09	1.34	0.13	0.21	0.02	1.21	0.19							1.6	0.25	1.56	0.21	0.76	0.05
115	Furfuryl pentanoate	36701-01-6	81	33.51	1775																																			0.1	0.01	0.16	0.01	0.05	<0.01
116	diethyl citraconate	617-54-9	113	33.68	1780	0.18	0.04	0.07	0.01									0.08	<0.01	0.06	<0.01	0.13	0.01	0.03	<0.01	0.06	0.02									0.08	0.02	0.04	<0.01	0.02	<0.01	0.06	0.01	0.07	<0.01	0.03	<0.01	0.05	0.01
117	(+-)-2-Acetylaminopentyl acetate	36061-00-4	72	33.72	1782	12.09	0.18	0.83	0.04	17.2	3.14	2.65	0.56	2.71	0.25	2.49	0.09
118	Pentanedioic acid, diethyl ester	818-38-2	143	33.83	1785									0.02	0.01					0.21	0.01	0.21	0.02	0.23	0.01	0.21	0.02											0.3	0.04	4.15	0.22	0.38	0.05	3.1	0.24	0.28	0.05	0.15	0.05
119	Succinic acid, butyl ethyl ester	0-00-0	101	34.24	1799													0.12	0.02	0.06	0.01	0.14	0.06	0.13	0.01	0.21	0.06											0.2	0.01			0.24	0.01	0.24	0.01	0.17	0.03	0.11	0.02
120	4,6-Heptadienoic acid, 3,3,6-trimethyl-, ethyl ester	NA	109	34.66	1815			0.23	0.09																													0.06	<0.01			0.07	0.01
121	Ethyl 3-methyl-4-oxooctanoate	NA	85	34.8	1820	4.83	0.34	1.95	0.32	0.53	0.1																									0.05	0.02
122	Dodecanoic acid, ethyl ester	106-33-2	88	35.52	1849	35.7	8.75	17.67	3.09			0.35	0.12	0.55	0.12	0.35	0.04	0.2	0.05
123	Isopentyl decanoate	2306-91-4	70	35.85	1862	8.14	0.53	4.41	0.19	1.55	0.27	0.55	0.04	0.89	0.08	2.26	0.09
124	Phenol, 3,4-dimethoxy-, acetate	NA	139	35.99	1867					2.81	0.39	1.1	0.02
125	Propanoic acid, 2-methyl-, 3-hydroxy-2,2,4-trimethylpentyl ester	77-68-9	71	36.07	1870													0.06	0.02	0.21	0.01	0.12	0.01			0.11	0.04
126	Furfuryl hexanoate	39252-02-3	196	36.16	1874																			0.09	0.01
127	Butyl benzoate	136-60-7	105	36.27	1878	3.53	0.74			0.33	0.02
128	2,2,4-Trimethyl-1,3-pentanediol diisobutyrate	6846-50-0	71	36.34	1881			0.15	0.01									0.07	0.02	0.07	<0.01	0.08	0.01	0.07	<0.01	0.06	0.01
129	Adipic acid, butyl pent-4-en-2-yl ester	NA	185	36.49	1887	2.84	0.07	1.53	0.15	0.24	0.06	0.08	0.01	0.15	0.01	0.15	0.01	0.11	0.03	0.14	0.01	0.14	0.02	0.22	0.02	0.15	0.04									0.11	<0.01	0.03	0.01			0.03	0.01	0.03	<0.01	0.12	0.01
130	Acetic acid, 2-phenylethyl ester	103-45-7	104	36.71	1895	0.42	0.09	0.23	0.01	0.08	0.01			0.06	<0.01	0.08	<0.01			6.58	0.26			3.67	0.15	4.67	1.02																			0.82	0.12
131	Ethyl 3-acetoxyoctanoate	85554-66-1	117	36.87	1902	0.53	0.03	0.38	0.02									0.23	0.05	0.18	0.02	0.17	0.04	0.63	0.05	0.2	0.06									0.07	<0.01	0.04	0.01	0.02	<0.01	0.09	0.01	0.12	0.01	0.05	0.01
132	Butanedioic acid, ethyl 3-methylbutyl ester	28024-16-0	101	36.92	1904													0.08	0.02	0.13	0.01	0.1	0.01			0.07	0.02
133	Propanedioic acid, oxo-, diethyl ester	609-09-6	89	36.97	1906	5.18	0.09	5.3	0.32	0.9	0.19	7.11	0.15	13.62	0.4	6.27	0.27	17.59	1.75	30.24	2.57	25.44	4.89	5.86	0.43	21.57	5.69									7.61	0.82	16.37	0.49	0.41	0.01	5.69	0.36	4.33	0.17	0.12	0.02	0.04	<0.01
134	Isopentyl 3-hydroxy-2-methylenebutanoate	80758-72-1	101	38.3	1964	1.42	0.2	3.51	1.18	1.79	1.96	0.18	0.25	2.27	0.35	3.23	1.73	4.16	3.38	3.38	0.5	9.43	2.49	6.24	0.39	3.49	0.95	1.43	0.37	0.22	0.02	0.78	0.36	0.12	0.05	6.79	3.43	22.86	1.11	1.27	0.14	37.51	1.33	47.93	1.67	3.3	1.1	4.31	0.44
135	Diethyl pimelate	2050-20-6	125	39.17	2002	0.21	0.01	0.13	0.01	0.03	<0.01	0.03	<0.01	0.04	<0.01	0.01	<0.01																			0.12	0.03			0.01	<0.01	0.01	<0.01	0.02	<0.01
136	Glutaric acid, di(isobutyl) ester	71195-64-7	115	39.32	2010							0.12	0.04	0.03	<0.01																											2.21	0.09	1.13	0.03	0.1	0.02	0.01	<0.01
137	Diethyl 2-hydroxy-2-methylbutane-1,4-dioate	NA	131	39.59	2024	17.66	2.78	2.26	0.43	1.6	0.27	0.89	0.15	0.65	0.07	0.49	0.04											0.05	<0.01	0.03	<0.01	0.04	0.01	0.12	0.01	0.65	0.3			0.05	<0.01	0.22	0.01	0.22	0.01	0.04	0.01	0.05	0.01
138	DL-Mevalonic acid lactone	674-26-0	113	40.02	2047	0.31	0.03	0.11	<0.01
139	Tetradecanoic acid, ethyl ester	124-06-1	88	40.08	2050											0.05	<0.01																			0.19	0.08					0.01	<0.01	0.01	<0.01
140	diethyl hydroxybutanedioate	626-11-9	117	40.08	2050			14.13	2.13			0.29	0.08															0.12	0.01	0.07	0.02	0.07	0.01	0.24	0.1	8.07	0.74			0.49	0.12							0.25	0.01
141	Ethyl undecenoate	692-86-4	157	40.55	2074																							0.02	<0.01	0.02	<0.01	0.02	<0.01
142	Indole-3-carboxylic acid, 1,2-dimethyl-, ethyl ester	20357-14-6	217	41.18	2108	12.1	1.77	2	0.26	0.19	0.06	0.11	0.02	0.09	0.01	0.08	0.01	0.01	<0.01
143	Succinic acid, neopentyl propyl ester	NA	143	41.5	2128															0.13	<0.01	0.09	<0.01	0.09	0.01	0.1	0.03
144	Succinic acid, di(2-methylbutyl) ester	0-00-0	101	41.51	2128					0.66	0.29	1.4	0.21	0.47	0.04	0.62	0.03																			0.2	0.07			0.02	<0.01
145	4-Pyrazolecarboxylic acid, 3,5-dimethyl-, ethyl ester	35691-93-1	123	41.59	2133	0.08	0.02	0.15	0.15	0.03	0.01	0.09	0.04					0.05	0.02	0.04	0.01	0.03	<0.01	0.03	<0.01	0.04	0.01									0.22	0.01									0.02	<0.01	0.04	<0.01
146	Hexanedioic acid, bis(2-methylpropyl) ester	141-04-8	129	41.59	2133																	0.04	0.01	0.06	0.01	0.02	0.01
147	Pentadecanoic acid, ethyl ester	41114-00-5	88	41.92	2153	10.72	2.48	0.11	0.01	0.36	0.05	0.12	0.01					0.29	0.04	0.27	0.13	0.35	0.07	0.13	0.08	0.38	0.08													0.15	0.04					0.07	0.01
148	5-Dodecanol acetate	NA	111	42.63	2195	0.08	0.01					0.08	0.03	0.22	0.01	0.03	<0.01
149	Diethyl azelate	624-17-9	152	42.91	2213	2.35	0.41	1.59	0.41	0.79	0.2	4.99	3.07	1.67	0.08	0.95	0.15											0.27	0.01	0.08	<0.01	0.28	0.11	0.45	0.05	0.92	0.11	1.04	0.24	0.26	0.05	0.5	0.11	0.96	0.24	0.12	0.01	0.1	0.01
150	Isopropyl palmitate	142-91-6	102	43.17	2231	0.53	0.14	0.09	0.04	0.08	0.02	0.06	0.02	0.05	<0.01	0.03	<0.01
151	Hexadecanoic acid, ethyl ester	628-97-7	88	43.58	2259															0.02	<0.01			0.01	<0.01	0.01	<0.01	0.05	0.01	0.05	<0.01	0.04	<0.01					0.39	0.08			0.24	0.02	0.12	0.01			0.22	<0.01
152	4-Cyclopropylcarbonyloxypentadecane	NA	133	43.74	2270	0.13	0.01	0.13	<0.01	0.11	0.02	0.12	0.01	0.1	<0.01	0.09	<0.01																									0.16	0.01	0.1	<0.01			0.07	<0.01
153	Ethyl 3-hydroxydodecanoate	126679-28-5	117	44.32	2308	9.07	1.2	16.66	0.72	1.17	0.15	23.44	1.98	16.35	0.38	15.72	0.64	18.39	2.73	25.96	1.21	19.26	2.48	16.95	0.83	20.71	1.7	19.83	3.47	20.1	0.4	24.82	1.14	2.69	0.59	20.05	7.46	7.73	0.4	14.48	0.15	11.21	0.73	17.33	0.2	19.69	1.08	19.55	0.34
154	p-Toluic acid, 2-ethylhexyl ester	NA	120	44.42	2315	0.21	0.04			0.02	<0.01	0.1	0.03			0.04	<0.01																							0.01	<0.01							0.02	0.01
155	Decanedioic acid, diethyl ester	110-40-7	125	44.52	2321			0.04	0.01	0.03	0.01	0.64	0.08	1.28	0.02	0.18	0.01	0.13	0.03	0.14	0.03	0.12	0.01																							0.53	0.09
156	4H-Pyran-4,4-dicarboxylic acid, tetrahydro-, diethyl ester	NA	173	44.8	2338	0.03	<0.01			0.02	0.01	0.14	0.08	0.01	<0.01	0.03	0.02
157	Heptadecanoic acid, ethyl ester	14010-23-2	88	45.16	2375	4.88	1.16	1.19	1.02	2.6	0.77	1.51	0.08	0.13	0.01	0.21	0.06	0.51	0.16	0.85	0.04	0.65	0.06	0.19	0.02	0.51	0.15	0.02	<0.01	0.07	<0.01	0.2	0.02	0.27	0.02	1.55	0.17	0.09	0.01	0.13	0.01	0.37	0.02	0.17	0.01	0.03	0.02	<0.01	<0.01
158	Octadecanoic acid, ethyl ester	111-61-5	88	46.74	2455																																					0.11	0.01	0.05	0.01
159	Ethyl linoleate	544-35-4	67	48.09	2524													0.25	0.09	0.21	0.04	0.32	0.13	0.16	0.05	0.1	0.06									0.03	0.01			0.26	0.01	0.22	0.25	0.07	0.04
	Total ester contents					3966.33	427.31	4043.73	316.42	2679.87	449.06	2726	477.22	983.91	109.42	734.33	100.85	486.07	73.81	696.98	61.76	755.04	81.96	584.18	56.83	534.29	94.4	45.24	11.73	34.27	1.96	41.46	5.38	21.9	5.14	796.3	90.22	547.06	62.08	589.11	63.78	388.52	28.01	506.69	44.17	196.06	30.86	282.8	7.26
	Benzene derivative
160	Benzene, methyl-	108-88-3	91	10.16	1042	4.55	0.4	7.31	0.92	2.12	0.12	15.19	4.78	6.65	1.27	2.42	0.58	2	0.46	0.45	0.16	0.8	0.04	0.67	0.07	1.12	0.23	3.59	0.83	4.86	0.5	16.63	5.47	1.77	0.42	0.52	0.11	6.5	0.72	2.71	0.62	0.78	0.16	1.8	0.04	2.61	0.33	0.54	0.06
161	Benzene, 1,3-dimethyl-	108-38-3	91	12.58	1123	0.75	0.25	5.68	0.65			1.1	1.25	7.75	2.08	0.97	0.31	0.87	0.23	0.44	0.18	0.61	0.03	0.56	0.06	0.43	0.13	1.18	0.35	1.41	0.18	1.17	0.36	1.49	0.37	0.28	0.08	0.48	0.07	1.25	0.28	0.57	0.12	1.63	0.04	1.07	0.14	0.65	0.03
162	p-Xylene	106-42-3	91	12.88	1132									13.4	3.38	1.06	0.31	0.83	0.2	0.48	0.18	0.57	0.02	0.54	0.06	0.4	0.12	0.88	0.23	1.03	0.1	0.91	0.27	2.31	0.48	0.32	0.13	0.42	0.05	1.09	0.22	0.59	0.12	2	0.05	1.65	1.1	0.72	0.03
163	o-Xylene	95-47-6	91	14.62	1185	3.69	1.32	4.56	0.48	0.49	0.03	1.58	1.14	33.73	8.86	7.11	1.3	3.7	0.4	2.38	0.54	3.31	0.15	2.87	0.29	2.67	0.74	4.86	2.09	6.76	0.57	4.58	1.28	8.2	1.42	0.91	0.11	2.59	0.31	6.64	1.3	3.44	0.53	6.17	0.13	5.02	0.84	3.01	0.15
164	Propanoic acid, 4-ethylphenyl ester	NA	107	15.73	1217									0.09	0.02	0.19	0.05																			0.04	<0.01	0.02	<0.01	0.01	<0.01	0.02	<0.01	0.03	<0.01
165	Benzene, 1-ethyl-2-methyl-	611-14-3	105	15.84	1220									0.52	0.22	1.03	0.24	0.79	0.06	1.64	0.6	0.83	0.03	0.67	0.08	0.7	0.15	0.88	0.22	2.19	0.48	1.55	0.48	3.3	1.12	0.34	0.21	0.68	0.27	1.27	0.27	1.8	0.35	2.63	0.07	0.6	0.09	1.41	0.04
166	Benzene, 1-ethyl-4-methyl-	622-96-8	105	15.9	1222	0.67	0.2	0.95	0.13	1.21	0.19			0.74	0.23	1.43	0.39	0.76	0.01	0.58	0.22	0.29	0.01	0.24	0.03	0.43	0.1	0.38	0.11	0.98	0.27	0.42	0.14	2.66	0.58	0.12	0.05	0.21	0.01	2.19	0.45					0.55	0.07
167	Benzene, (1-methylethyl)-	98-82-8	59	15.93	1223																																											0.06	<0.01
168	Styrene	100-42-5	104	17.26	1262	8.78	2.91	53.28	6.62					67.79	13.66	21.14	2.87	1.19	0.21	0.5	0.13	0.58	0.02	0.38	0.03	0.51	0.08	0.48	0.1	0.99	0.04	3.04	0.84	4.19	0.67	2.08	1.04	1.52	0.15	1.11	0.16	6.16	0.99	11.59	0.22	1.26	0.12	0.25	0.02
169	Benzene, methyl(1-methylethyl)-	25155-15-1	119	17.37	1265							0.27	0.14					0.04	0.01															0.16	0.04			0.02	<0.01	0.03	0.01	0.03	0.01	0.09	<0.01	0.02	<0.01
170	(Z)-1-Phenylpropene	766-90-5	125	17.49	1268	0.03	<0.01	0.03	<0.01
171	Mesitylene	108-67-8	105	18.06	1285	3.57	0.8	3.18	0.4					2.49	0.61	4.66	0.87	3.16	0.74	2.52	0.8	1.37	0.06	1.13	0.11	0.91	0.54	0.73	0.51	3.2	0.2	1.63	0.48	8.47	1.76	0.98	0.09	1.26	0.13	4.54	0.81	2.59	0.45	5.09	0.08	1.73	0.2	1.43	0.03
172	Benzene, 1-methyl-4-propyl-	1074-55-1	105	18.82	1307	0.96	0.28	1.5	0.05			0.06	0.03	1.48	0.46	1.53	0.34	0.39	0.1	0.27	0.09	0.31	0.02	0.21	0.03	0.25	0.04	0.3	0.03	0.29	0.07	0.19	0.06	3.65	1.3	0.19	0.11	0.36	0.03	0.6	0.02	0.41	0.07	0.49	0.01	0.56	0.06	0.34	0.01
173	Benzene, (1,3,3-trimethylnonyl)-	54986-44-6	105	19.86	1338																	0.06	<0.01	0.05	0.01	0.05	0.01	0.07	0.01	0.19	0.01	0.06	0.02	1.72	0.4					0.13	0.02	0.23	0.04	0.48	<0.01			0.05	<0.01
174	Benzene, 1,2,4-trimethyl-	95-63-6	105	19.99	1342	2.91	0.4	1.72	0.19	0.9	0.05	0.32	0.01	0.75	0.19	1.7	0.06	0.09	0.02	0.75	0.46	1.05	0.03	0.56	0.04	0.65	0.12	0.25	0.05	1.49	0.07	0.37	0.1	3.12	0.65	0.47	0.23	1.55	0.18	1.57	0.25	1.74	0.26	2.78	0.05	0.31	0.22	0.28	0.01
175	Benzene, 2-ethyl-1,4-dimethyl-	1758-88-9	119	20.5	1358			0.2	0.03
176	Benzene, 1,3-dimethyl-5-(1-methylethyl)-	4706-90-5	133	20.72	1364			0.04	0.01
177	Benzene, ethynyl-	536-74-3	102	20.8	1367									0.07	0.01	0.1	0.01
178	p-Cymene	99-87-6	119	20.98	1372	0.38	0.15					0.1	0.05	0.78	0.19	0.74	0.12			0.07	0.02	0.06	<0.01	0.06	0.01	0.04	0.01	0.06	0.01	0.46	0.03	0.07	0.01	4.47	0.98	0.05	0.02	0.09	0.01	0.16	0.03	0.18	0.04	0.34	0.07	0.15	0.01	0.06	0.01
179	Benzene, 1-ethyl-2,3-dimethyl-	933-98-2	119	22.44	1417	0.26	0.05			0.2	0.12			0.32	0.08	0.25	0.03					0.05	0.01	0.07	0.01	0.1	0.05	0.03	0.01	0.16	0.01			1.16	0.24	0.04	<0.01					0.13	0.02	0.17	<0.01	0.05	0.01
180	Benzene, 1,3-bis(1,1-dimethylethyl)-	1014-60-4	175	22.81	1428	4.4	2.58	13.3	2.03	4.72	0.49	3.34	0.57	14.39	0.45	22.65	16.62	1.29	0.52	1.21	0.29	0.64	0.05	0.91	0.11	1.25	0.07	24.71	2.78	20.9	1.58	14.41	2.7	54.92	2.16	1.56	0.43	0.78	0.05	8.35	2.23	2.33	0.87	2.87	0.18	30.39	2.85	25.44	0.72
181	Benzene, 1,2,4,5-tetramethyl-	95-93-2	119	23.3	1444	0.82	0.13											0.51	0.13	0.39	0.11	0.43	0.02	0.09	0.01	0.18	0.03	0.08	0.02	0.4	0.02	0.06	0.03			0.28	0.12	0.08	0.01	0.22	0.04	0.12	0.02	0.17	<0.01			0.3	0.01
182	Indan, 1-methyl-	767-58-8	117	23.31	1444																																									0.16	0.01	0.1	<0.01
183	1-Pentanol, 5-(phenylmethoxy)-	4541-15-5	103	23.41	1447	0.48	0.17	0.4	0.05			0.2	<0.01
184	Benzene, 1-methoxy-4-methyl-	104-93-8	122	23.43	1448	0.81	0.14	0.27	0.02			1.73	0.19	0.02	<0.01	0.03	0.01
185	Benzene, 1-(diethoxymethyl)-4-methyl-	3395-88-8	121	24.43	1479													0.86	0.21	1.4	0.2	1	0.06	1.24	0.08	0.92	0.21									0.08	0.03	0.11	0.01			0.21	0.01	0.13	<0.01	0.03	<0.01
186	Benzene, 1-methyl-2-(2-propenyl)-	1587-04-8	117	24.6	1484	0.31	0.09	0.13	0.02							0.36	0.04													0.08	<0.01			1.01	0.18
187	Benzene, 1-ethyl-2,4-dimethyl-	874-41-9	119	25.08	1499													2.53	0.4	2.11	0.53	1.95	0.09	1.04	0.06	0.97	0.28	0.04	0.01	0.25	0.02	0.03	0.01	2.49	0.61	0.39	0.19	0.1	0.02	0.07	0.01	0.11	0.02	0.24	<0.01			0.02	<0.01
188	Benzene, 1,2,3,4-tetramethyl-	488-23-3	119	25.08	1499	5.48	0.54							2.52	0.54	0.86	0.03
189	Synephrine	94-07-5	267	25.49	1513			1.36	0.03	0.54	0.02	0.59	0.32	0.89	0.01	0.89	0.03	1.11	0.12	1.25	0.01	1.22	0.05	1.22	0.07													0.36	0.03	0.32	<0.01
190	Benzofuran	271-89-6	149	25.64	1517	1.07	0.16	0.56	0.02
191	2-Formylbenzenemethanol	NA	118	25.76	1521							0.39	0.04																											0.1	0.01					0.22	0.01
192	Benzene, hexyl-	1077-16-3	92	25.94	1527									0.52	0.13
193	3-(2-Isopropyl-5-methylphenyl)-2-methylpropionic acid	NA	105	26.14	1534																	0.34	0.02													0.1	0.03	0.09	0.02							0.24	0.02	0.03	0.01
194	Benzaldehyde	100-52-7	106	26.32	1540	153.59	17.3	122.65	3.18	30.33	4.89	20.56	0.97	24.52	3.97	25.68	0.83	22.91	7.12	27.56	0.76	28.07	3.28	39.38	13.39	23.5	6.94	0.51	0.07	0.66	0.06	0.44	0.04	0.3	0.05	7.98	1.8	19.87	1.07	2.83	0.14	13.15	0.37	10.49	0.23	3.97	0.44	1.1	0.04
195	2-Propenal, 3-[4-(1,1-dimethylethyl)phenyl]-	NA	173	26.5	1545													0.02	0.01			0.02	<0.01	0.02	<0.01	0.02	0.01	0.02	<0.01	0.02	<0.01	0.02	<0.01	0.29	0.07	0.05	0.01	0.02	<0.01	0.02	<0.01	0.03	<0.01	0.02	<0.01
196	Esculetin	305-01-1	151	26.64	1550													0.13	0.04	0.26	0.01	0.28	0.12	0.14	0.01	0.14	0.07									0.1	0.03	0.06	0.01			0.03	<0.01	0.04	<0.01	0.02	<0.01
197	Naphthalene, 1,2,3,4-tetrahydro-1,1,6-trimethyl-	475-03-6	159	27.06	1564					0.16	0.05			0.07	0.01			0.35	0.11	0.85	0.3	0.78	0.05	0.1	0.01	0.39	0.25									0.7	0.52	0.38	0.09	0.07	0.01	0.43	0.04	0.3	0.09	1.33	0.15	0.96	0.13
198	Benzofuran, 2-methyl-	4265-25-2	131	28.42	1608																																											0.15	<0.01
199	Benzonitrile	100-47-0	103	28.82	1621	1.41	0.12	0.96	0.03	1.05	0.06	0.63	0.29	0.28	0.02	0.41	0.02	0.09	0.01	0.11	0.01	0.09	0.01	0.14	0.01	0.1	0.01									0.18	0.01	0.2	0.02	0.06	<0.01	0.92	0.04	0.71	0.02
200	Benzaldehyde, 2-methyl-	529-20-4	120	29.2	1633	0.14	0.01	0.07	<0.01
201	Naphthalene, 1,2,3,4-tetrahydro-5-methyl-	2809-64-5	131	29.52	1644	0.3	0.16			0.15	0.03	0.06	<0.01
202	Benzeneacetaldehyde	122-78-1	91	29.88	1656									0.02	<0.01	0.03	<0.01	0.04	0.01	0.06	0.01	0.06	0.01	0.03	<0.01	0.04	0.01
203	Benzoic acid, ethyl ester	93-89-0	105	30.44	1674	2.13	0.06	4.69	1.68	18.95	5.41	0.21	0.05			0.15	0.02
204	Benzene, 1-ethenyl-4-methoxy-	637-69-4	134	30.83	1687					0.78	0.12	0.34	0.2
205	Ethanone, 1-(2,5-dimethylphenyl)-	2142-73-6	105	30.9	1689					0.85	0.41	0.41	0.04																													0.08	<0.01	0.05	<0.01	0.32	0.04
206	Benzaldehyde, 2-hydroxy-	90-02-8	122	31.04	1694	1.67	0.08																																							0.21	0.03
207	Benzaldehyde, 3-ethyl-	34246-54-3	134	31.97	1724	2.54	0.07	0.62	0.05	29.14	7.63	1.47	0.48	1.74	0.2	1.68	0.25
208	Benzene, 1-isocyano-4-methyl-	622-58-2	117	32.64	1746													0.18	0.03	0.26	0.01	0.24	0.01	0.11	<0.01	0.19	0.02
209	Benzaldehyde, 4-ethyl-	4748-78-1	134	32.75	1750																																											0.18	0.02
210	Benzene, (1-propylheptyl)-	4537-12-6	134	32.96	1757	0.52	0.02	0.23	0.02	0.11	0.02
211	Benzene, 1,3-dimethoxy-	151-10-0	138	33.11	1761																																									0.17	0.01
212	n-Propyl benzoate	2315-68-6	105	33.32	1768													0.05	0.01			0.06	0.02	0.04	0.01
213	Ethanone, 1-(4-methylphenyl)-	122-00-9	91	33.4	1771													0.16	0.02	0.27	0.01	0.24	0.02	0.11	0.01	0.18	0.03
214	2(3H)-Benzofuranone, 3-methyl-	2254-94-6	91	33.71	1781			0.17	0.01			0.51	0.08	0.52	0.05	0.48	0.01	0.07	0.02	0.05	0.01	0.06	0.01	0.13	0.01	0.04	<0.01									0.09	0.01	0.01	<0.01	0.01	<0.01	0.03	<0.01	0.03	<0.01	0.04	0.01
215	1-Hydroxy-1-(4-methoxyphenyl)propan-2-one	15482-29-8	137	33.85	1786	2.3	0.03	0.17	0.01
216	Benzeneacetic acid, ethyl ester	101-97-3	91	34.14	1796													1.87	0.39	3.95	0.36	3.39	0.49	1.04	0.09	2.41	1.67	0.03	0.01	0.03	<0.01	0.04	0.01	0.03	<0.01	0.46	0.3					0.92	0.08	0.71	0.03	0.07	0.01	0.02	<0.01
217	Benzaldehyde, 4-(1-methylethyl)-	122-03-2	148	34.16	1796	86.05	3.1	71.29	6.15	66.08	14.66	11.85	1.79	3.41	0.21	2.09	0.16	1.16	0.41	1.26	0.1	0.91	0.08	0.68	0.05	0.73	0.19	0.01	<0.01	0.01	<0.01	0.01	<0.01	0.01	<0.01			0.87	0.12	0.7	0.02	1.04	0.09	1.3	0.04	0.39	0.05	0.06	<0.01
218	Benzoic acid, 2-methylpropyl ester	120-50-3	105	34.35	1803																																											0.1	0.01
219	Benzaldehyde, 4-propyl-	28785-06-0	119	34.4	1805	0.22	0.01	0.23	0.02											1.92	0.07
220	1-Butanone, 1-phenyl-	495-40-9	105	34.51	1809									0.11	0.01	0.13	0.02
221	1-Phenyl-2-butanone	1007-32-5	57	34.7	1817			1.33	0.06			12.22	0.81	0.37	0.06	8.57	0.06	0.17	0.05	0.44	0.02	0.29	0.02			0.2	0.07
222	Benzenemethanol, à-methyl-	98-85-1	107	34.77	1819																																											0.06	<0.01
223	3-(2,5-Dimethoxyphenyl)propanoic acid	10538-49-5	134	34.92	1825	1.15	0.04	0.75	0.03																																	0.15	0.01			0.92	0.15
224	Benzoic acid, 2-hydroxy-, ethyl ester	118-61-6	120	34.95	1826													0.11	0.03	0.07	0.01	0.15	0.02	0.12	0.01	0.04	0.01
225	Benzene, 1-methyl-4-(1,2,2-trimethylcyclopentyl)-, (R)-	16982-00-6	132	35.18	1835													1.36	0.38	2.34	0.1	0.94	0.31	0.71	0.02	2.12	0.17
226	Benzenepropanoic acid, à-methyl-, ethyl ester	34666-01-8	118	35.48	1847																																									0.01	<0.01	0.03	0.01
227	1-hydroxy-1-phenyl-2-(acetylamino)propane	NA	69	35.55	1850													0.24	0.07	0.21	0.01	0.26	0.04	0.33	0.02	0.22	0.08
228	Benzenemethanol, à,à,4-trimethyl-	1197-01-9	135	35.67	1855	0.27	0.02	0.17	0.01
229	Benzeneacetic acid, 1-cyclopentylethyl ester	NA	97	35.71	1856									0.02	<0.01	0.02	<0.01											0.02	<0.01	0.02	<0.01	0.02	<0.01							0.02	<0.01	0.01	<0.01	0.02	<0.01	0.01	<0.01	0.01	<0.01
230	4-Hydroxy-2-methylacetophenone	875-59-2	135	36.12	1872																																									0.23	0.02
231	Phenol, 2-methoxy-	90-05-1	109	36.16	1874	0.08	0.01			6.91	1.43	0.08	0.02			0.01	0.01
232	(1-Methylpenta-2,4-dienyl)benzene	64255-45-4	143	36.19	1875	6.6	1.56	1	0.12	4.92	1.12	1.51	0.07	0.3	0.02	0.32	0.02											0.03	0.02	0.1	0.01	0.05	<0.01	0.5	0.02					0.08	0.01	0.6	0.04			0.06	<0.01	0.05	<0.01
233	1-Naphthalenol, 1,2,3,4-tetrahydro-2,5,8-trimethyl-	55591-08-7	157	36.23	1876	1.8	0.36	0.24	0.02	2.14	0.41	0.92	0.06	0.03	<0.01	0.06	0.03	0.24	0.03	0.2	0.01	0.31	0.08	0.32	0.03	0.19	0.03									0.17	0.03	6.38	0.21	0.1	0.02	3.27	0.27	1.87	0.01	0.02	<0.01	0.01	<0.01
234	Quinoline, 8-methyl-	611-32-5	140	36.39	1883	0.44	0.09	0.44	0.05
235	2-Methoxy-6-methylphenol	2896-67-5	97	36.42	1884	0.25	0.05			0.05	0.01
236	Benzenemethanol	100-51-6	108	36.48	1886																																			0.08	0.01
237	2,3,5,6-Tetramethylacetophenone	2142-79-2	161	36.61	1891	9.36	0.48	8.74	0.45	0.66	0.15	1.11	0.04	0.15	<0.01	0.37	0.01	0.55	0.16	0.61	0.02	0.6	0.02	0.11	0.01	0.42	0.05
238	Benzenepropanoic acid, ethyl ester	2021-28-5	88	36.76	1897															0.13	<0.01	0.16	0.01			0.07	0.03
239	Indan, 6-tert-butyl-4-ethyl-1,1-dimethyl-	3247-65-2	215	37	1908													0.06	0.01	0.07	<0.01			0.03	<0.01	0.04	0.01											0.02	<0.01			0.02	<0.01	0.03	<0.01
240	3,3-Dimethyl-4-phenyl-4-penten-2-one	NA	91	37.02	1908			0.03	<0.01			0.01	<0.01	0.03	<0.01			0.05	<0.01	0.11	<0.01	0.06	<0.01	0.03	<0.01	0.09	0.02					0.04	0.01	0.05	0.01
241	2,3,6-Trimethylacetophenone	54200-67-8	147	37.04	1909	0.09	0.01			0.05	0.01	0.03	<0.01							0.23	0.01	0.15	0.02	0.22	0.01													0.05	<0.01					0.03	<0.01	0.08	0.01
242	Naphthalene, 1-methyl-	90-12-0	142	37.08	1911													0.06	0.01	0.1	<0.01	0.07	0.01	0.04	<0.01	0.06	0.02											<0.01	<0.01	<0.01	<0.01	0.01	<0.01	0.01	<0.01	0.04	0.01
243	1-(2,4,6-Trimethylphenyl)hexane-2,5-dione	NA	133	37.17	1915									0.03	<0.01	0.03	<0.01					0.03	0.01	0.03	<0.01			0.02	<0.01	0.02	<0.01	0.03	<0.01			0.02	0.01			0.01	<0.01	0.02	<0.01	0.02	<0.01	0.02	<0.01	0.02	<0.01
244	Butylhydroxytoluene	128-37-0	205	37.2	1916																							0.07	0.01	0.03	<0.01	0.06	0.01	0.17	0.05			0.13	<0.01	0.1	<0.01	0.15	0.01	0.2	0.05			0.15	0.03
245	Phenylethyl Alcohol	60-12-8	91	37.34	1922	1.06	0.21	0.2	0.03	0.09	0.04	0.03	<0.01																											0.07	<0.01	0.08	<0.01	0.08	<0.01
246	Benzoic acid, pentyl ester	2049-96-9	70	37.43	1926													0.18	0.03	0.25	0.01	0.17	0.02	0.09	<0.01	0.19	0.04
247	1-Naphthol, 1,2,3,4-tetrahydro-4,5,7-trimethyl-	32281-79-1	157	37.52	1930																																									0.03	<0.01	0.03	<0.01
248	Naphthalene, 1,2-dihydro-4,6,8-trimethyl-	NA	172	37.6	1933	0.09	<0.01	0.06	0.01					0.03	<0.01			0.09	0.02	0.17	0.01	0.11	0.02			0.13	0.02															0.02	<0.01	0.02	<0.01
249	Benzene, (1-butyloctyl)-	2719-63-3	91	37.77	1941	0.65	0.1	0.36	0.03	0.22	0.04																																			0.04	<0.01
250	Benzyl nitrile	140-29-4	90	37.95	1949													0.07	0.02	0.08	<0.01	0.06	<0.01	0.06	<0.01	0.06	0.02
251	Ethanol, 2-[4-(1-methylpropyl)phenoxy]-	5349-63-3	121	38.15	1957													0.17	0.04	0.3	0.03	0.24	0.05	0.21	0.02	0.24	0.07
252	Benzene, (1-propylnonyl)-	2719-64-4	91	38.23	1961															0.03	<0.01			0.02	<0.01
253	1-Hexanone, 1-phenyl-	942-92-7	105	38.35	1966	3.8	0.49	2.37	0.08	0.25	0.02	0.08	0.02											0.1	0.01																					0.04	0.01
254	Naphthalene, 1-ethyl-	1127-76-0	141	38.37	1967	6.21	0.73	1	0.09	0.59	0.04
255	Guanabenz	5051-62-7	116	38.41	1969													0.11	0.01			0.13	0.01			0.06	0.01
256	Benzeneacetic acid, butyl ester	122-43-0	136	38.44	1970	0.11	0.04	0.09	0.01
257	Ethanone, 1-(2,3-dihydro-1,1-dimethyl-1H-inden-4-yl)-	NA	173	38.47	1971	0.38	0.03	0.24	0.02	0.71	0.11	0.13	0.01			0.03	0.01
258	2,5-Dihydroxy-4-methyl-acetophenone	54698-17-8	151	38.48	1972													0.75	0.15	3.66	0.15	1.29	0.11	0.08	0.01	2.53	0.65																			0.02	<0.01
259	Butanoic acid, 2-phenylethyl ester	103-52-6	104	38.52	1973																																	1.13	0.15			0.34	0.02	0.18	<0.01	0.04	0.01
260	Benzothiazole	95-16-9	135	38.67	1980	0.49	0.14	1.57	0.64									1.33	0.23	0.53	0.03	1.69	0.17	0.68	0.04	0.52	0.12											0.47	0.07			0.31	0.02	0.37	0.01	0.23	0.03	0.1	0.01
261	3-(1,6-dimethylphenoxy)propan-2-ol	NA	122	38.8	1986	1.7	0.15	0.58	0.04																																					0.04	0.01
262	Naphthalene, 1,7-dimethyl-	575-37-1	156	38.81	1986													0.03	0.01	0.05	<0.01	0.04	0.01	0.02	<0.01	0.03	0.02
263	Benzene, (3-ethenyl-5,5-dimethylhexyl)-	74810-75-6	104	39.07	1997																																											0.06	0.01
264	Biphenyl	92-52-4	154	39.3	2009			2.25	0.4					0.17	0.01	0.19	0.09											0.06	0.01			0.04	0.02	0.07	0.01					0.02	<0.01
265	Phenol, 2-methyl-	95-48-7	108	39.31	2009	2.71	0.71	0.18	0.03	0.88	0.18	0.34	0.11	0.06	<0.01	0.1	0.03	0.05	0.01	0.07	<0.01	0.05	<0.01	0.03	<0.01	0.02	0.01	0.01	<0.01	0.02	<0.01	0.01	<0.01	0.02	<0.01	0.34	0.15	0.04	<0.01	0.02	<0.01	0.13	0.01	0.07	0.01	0.02	<0.01	0.01	<0.01
266	3,5-Di-tert-butylbenzoic acid	16225-26-6	219	39.39	2014			1.56	0.14							1.03	0.05							0.05	0.01																					0.01	<0.01
267	Phenol, 2,5-bis(1,1-dimethylethyl)-	5875-45-6	191	39.43	2016	1.99	0.06	1.73	0.08	4.24	0.57	3.27	1.45	0.49	0.03	0.39	0.07	0.24	0.06	1.57	0.47	3.62	1.35	0.84	0.08	1.05	0.06	0.2	0.02	0.21	0.01	0.78	0.1			0.48	0.09	3.72	0.71	4.09	0.53	4.27	1.07	4.59	0.13	0.27	0.03	1.72	1.49
268	2,2-Diethoxyacetophenone	6175-45-7	47	39.61	2025																																	0.07	0.01			0.09	<0.01	0.06	<0.01
269	3,5-Ditert-butylbenzaldehyde	17610-00-3	156	39.63	2026									0.02	<0.01	0.04	0.01					1.01	0.09													0.18	0.05			0.02	<0.01	0.08	<0.01	0.07	<0.01
270	Ethyl (Z)-3-[2-(3-hydroxybutyl)phenyl]prop-2-enoate	NA	173	39.66	2028	1.68	0.54	0.08	<0.01	0.86	0.16	0.32	0.07	0.04	<0.01	0.07	0.02	0.3	0.03	0.27	0.01	0.28	0.01	0.24	0.02	0.24	0.04									0.14	0.08	0.06	<0.01	0.02	<0.01	0.08	<0.01	0.05	<0.01	0.02	<0.01
271	Benzeneacetic acid, 4-ethoxy-	4919-33-9	135	39.71	2030																																									0.03	<0.01
272	1,2-Dihydro-1,3-dimethyl-naphthalene	NA	143	39.77	2034	0.05	0.01	0.03	<0.01
273	Phenol, 4-ethyl-2-methoxy-	2785-89-9	137	39.95	2043	0.16	0.01	0.06	<0.01	0.59	0.02	0.87	0.21			0.3	0.05
274	2-(4'-Methylphenyl)tetrahydropyran	79623-15-7	141	40.14	2053													0.31	0.08	0.34	0.04			0.35	0.03	0.7	0.08	0.02	<0.01	0.02	<0.01			0.04	0.01	14.21	1.61	4.9	0.8	0.33	0.02	3.41	0.06	3.67	0.08			0.05	<0.01
275	Naphthalene, 2,6-dimethyl-	581-42-0	141	40.42	2068			0.31	0.01									0.32	0.04	0.37	0.03	0.33	0.04	0.31	0.02	0.21	0.03																					0.06	<0.01
276	2-Propenal, 3-phenyl-	104-55-2	131	40.45	2069					0.97	0.12	0.29	0.02					0.44	0.05			0.37	0.08
277	1,1,6,8-Tetramethyl-1,2-dihydro-naphthalene	0-00-0	171	40.51	2072	0.21	0.02	0.04	<0.01					0.02	<0.01	0.05	0.01									0.46	0.09
278	3,4-Xylyl 3,5-di-tert-butylbenzoate	NA	217	40.57	2075													0.11	0.01	0.11	0.01	0.08	0.05	0.13	0.01	0.09	0.01																			0.02	<0.01
279	Phenol, 2-ethyl-	90-00-6	107	40.65	2080													0.09	0.02	0.19	0.02	0.08	0.01	0.03	<0.01	0.08	0.02																			0.02	<0.01
280	Phenol, 2,4-dimethyl-	105-67-9	122	40.85	2090																																									0.06	0.01	0.02	<0.01
281	13,5-Trimethyl-2-cyclohexylbenzene	4516-10-3	187	40.9	2092	<0.01	<0.01	0.01	<0.01	<0.01	<0.01							0.35	0.09	0.42	0.02	0.31	0.02			0.33	0.07																			0.03	<0.01
282	p-Cresol	106-44-5	108	40.9	2093																															0.57	0.14			0.04	<0.01	0.01	<0.01
283	Naphthalene, 1,3-dimethyl-	575-41-7	141	40.98	2097													0.03	0.01			0.03	<0.01			0.03	<0.01
284	Benzeneethanol, á-methyl-, acetate	2114-33-2	118	41.15	2107															0.01	<0.01	0.01	<0.01	0.01	<0.01	0.01	<0.01
285	1-Cyclopentyl-2-phenyl-1-propene	NA	118	41.2	2110													0.67	0.16	1.35	0.13	0.27	0.08	0.09	0.01	1.37	0.39
286	Phenol, 2-methoxy-4-propyl-	2785-87-7	137	41.44	2124							0.3	0.16	0.11	0.06	2.25	0.11	0.34	0.05	0.74	0.05	1.31	0.24			0.83	0.21									0.05	0.01	0.07	0.01
287	2-Isobutoxyethyl benzoate	5451-76-3	105	41.71	2140													0.14	0.02	0.18	0.02	0.14	0.01	0.13	0.01	0.16	0.04
288	Naphthalene, 2,3,6-trimethyl-	829-26-5	170	41.75	2142	0.07	0.01	0.02	<0.01			0.8	0.1	0.72	0.01	0.16	<0.01	0.1	0.01	0.1	0.01	0.18	0.03	0.13	0.01	0.08	0.02																			0.02	0.01
289	Phenol, 2-ethyl-6-methyl-	1687-64-5	121	41.8	2145									0.03	<0.01	0.01	<0.01
290	Phenol, 2-propyl-	644-35-9	107	41.82	2146			0.02	<0.01																											0.07	0.03
291	Thiophene, 3-phenyl-	2404-87-7	160	42.06	2161																																									0.05	0.01	0.04	<0.01
292	Sulfanitran	122-16-7	105	42.09	2163			0.09	0.02			0.09	0.02																							0.24	0.12	0.04	<0.01			0.03	<0.01	0.03	<0.01
293	1(2H)-Naphthalenone, 3,4-dihydro-4,5,6-trimethyl-	30316-31-5	173	42.19	2169	1.68	0.1	1.34	0.16	0.56	0.11	0.39	0.06	0.26	0.01	0.29	0.03	1.12	0.09	1.64	0.13	1.5	0.2	1.29	0.07	1.74	0.29	0.06	0.01	0.04	<0.01	0.04	0.01	0.01	0.01			1.24	0.13	0.65	0.14	1.4	0.07	1.19	0.2	0.65	0.08	0.68	0.07
294	Phenol, 4-ethyl-	123-07-9	107	42.41	2182	24.99	11.61	1.83	0.1	63.95	7.53	82.72	2.94	0.91	0.12	2.53	1.08			1.88	0.16	3.01	0.24	0.52	0.02	1.27	0.16	0.05	<0.01	0.04	<0.01	0.03	0.01	0.06	0.01	78.13	18.23	8.81	0.51	2.41	0.3	22.22	1.23	33.09	0.75	0.88	0.15	1.74	0.05
295	Phenol, 2-(1,1-dimethylethyl)-	88-18-6	135	42.45	2185	1.79	0.04			11.32	2.61	7.83	0.94	1.2	0.06	2	0.04			0.45	0.04															7.27	1.83	0.33	0.03	0.32	0.02					0.55	0.1	0.06	0.01
296	Benzene, 3,5-dimethyl-1-(phenylmethyl)-	28122-27-2	181	42.81	2207	0.9	0.09	0.43	0.06	0.39	0.09	0.75	0.11	0.14	0.01	0.19	<0.01																			0.31	0.14	0.53	0.16			0.34	0.03	0.33	0.01
297	2-Phenylethyl tiglate	55719-85-2	104	42.82	2207													0.16	0.01	0.26	0.01	0.16	<0.01	0.1	0.01	0.18	0.03
298	1H-Indene, 2,3-dihydro-1,1,3-trimethyl-3-phenyl-	3910-35-8	221	43.13	2228	0.16	0.01	0.2	0.03	0.38	0.26	0.22	0.05	0.32	0.04	0.5	0.03																			0.39	0.18			0.04	0.02	0.04	0.03
299	Acenaphthylene	208-96-8	152	43.19	2232							0.02	<0.01	0.05	<0.01	0.05	0.03											0.04	0.01	0.01	<0.01	0.03	0.02	0.03	<0.01
300	6-Phenylhexanoic acid	5581-75-9	91	43.32	2241	0.09	0.02	1.49	1.61	0.11	0.03	0.35	0.15	0.2	0.02	0.28	0.13											0.29	0.03	0.32	0.09	0.3	0.18	0.07	0.04	0.93	0.1			0.09	0.01	0.08	0.01	0.06	<0.01	0.15	0.07	0.11	0.05
301	Naphthalene, 1,6-dimethyl-4-(1-methylethyl)-	483-78-3	183	43.38	2245													0.02	<0.01	0.04	<0.01	0.02	<0.01	0.02	<0.01	0.03	0.01															0.11	0.01	0.06	<0.01
302	Benzene, 1,3-bis(1-methylethenyl)-	3748-13-8	118	43.55	2256													0.52	0.05	0.69	0.06	0.61	0.13	0.59	0.06	0.62	0.14
303	Phenol, 4-(1-methyl-1-phenylethyl)-	599-64-4	197	43.59	2260	7.89	2.03	1.08	0.04	2.44	0.41	12.36	1.96
304	1,3-Diphenylpropane	1081-75-0	92	43.81	2274																																									0.04	0.01
305	1,2,3-Trimethylindene	4773-83-5	158	44.15	2297													0.15	0.01	0.13	0.02	0.21	0.04	0.43	0.05	0.17	0.04											0.04	<0.01					0.02	<0.01	0.2	0.04
306	Dibenzofuran	132-64-9	168	44.18	2299													0.45	0.07	0.57	0.07	1.52	0.34	0.05	<0.01	3.56	0.92
307	Dimethyl phthalate	131-11-3	163	44.54	2322													0.15	0.02					0.15	0.02	0.11	0.03											0.1	0.01			0.27	0.03	0.32	0.01	0.07	0.01
308	Diphenyl sulfide	139-66-2	186	44.74	2334	0.02	0.02	0.04	<0.01	0.14	0.02	0.13	0.01	0.04	<0.01	0.03	<0.01	0.08	0.01	0.16	0.02	0.18	0.05	0.1	0.01	0.14	0.04									0.12	0.05	0.03	0.01	0.05	<0.01	0.06	<0.01	0.09	<0.01	0.05	0.01	0.01	<0.01
309	3,5-di-tert-Butyl-4-hydroxybenzyl alcohol	88-26-6	221	44.84	2341													0.05	0.01			0.06	0.02	0.06	0.01													0.15	0.02			0.06	0.01	0.02	<0.01
310	Phenol, 2-methoxy-4-(1-propenyl)-	97-54-1	164	45.32	2370													0.71	0.09	0.45	0.05	0.69	0.03	0.32	0.06	0.59	0.14	0.04	0.01	0.02	0.01	0.03	0.01	0.02	<0.01			1.46	0.15	0.13	0.05	2.49	0.42	1.33	0.11			0.22	0.06
311	Isopropyl biphenyl	19486-60-3	196	45.33	2371	0.23	0.02	0.24	0.03	0.16	0.01	0.43	0.16	0.08	0.01	0.1	0.01																			1.67	0.91	1.87	0.18	0.07	0.02	1.7	0.21	1.47	0.09	0.13	0.02
312	Ethanone, 1-[2,3-dihydro-1,1,2,6-tetramethyl-3-(1-methylethyl)-1H-inden-5-yl]-	68140-48-7	215	45.44	2378	0.17	0.03	0.31	0.04
313	1,2-Benzenedicarboxylic acid, diethyl ester	84-66-2	149	45.62	2390	0.16	0.04			0.03	0.01																									0.03	0.01
314	2(4H)-Benzofuranone, 5,6,7,7a-tetrahydro-4,4,7a-trimethyl-	17092-92-1	111	45.73	2396	0.44	0.07	0.88	0.16	2.73	0.93	0.61	0.05					4.61	0.58	2.19	0.23	4.03	0.36	0.84	0.05	1.93	0.5									6	0.92	7.1	0.78	1.12	0.25	14.49	1.35	15.12	0.63	0.73	0.12	1.05	0.06
315	Homosalate	118-56-9	138	47.22	2482																																									0.15	0.03
316	cis-4,5-dimethyl-5--phenyl-1-oxa-cyclopenta-2-one	NA	175	47.5	2498	0.11	<0.01			0.11	0.02	0.13	0.06	0.05	<0.01	0.05	0.01											0.02	<0.01	0.02	<0.01			0.02	0.01
317	Methanone, diphenyl-	NA	105	47.95	2518																																	0.18	0.02	0.1	<0.01	0.2	0.05	0.17	0.02
318	1,2-Benzenedicarboxylic acid, bis(2-methylpropyl) ester	84-69-5	149	48.7	2549																	0.04	0.01	0.02	<0.01
319	Benzeneacetic acid	103-82-2	91	48.97	2561													0.01	<0.01	0.03	<0.01	0.02	<0.01	0.02	<0.01	0.03	0.01
320	Benzenepropanal, 3-(1,1-dimethylethyl)-à-methyl-	62518-65-4	189	49.07	2565	1.29	0.26	0.66	0.12	1.09	0.28	0.12	0.03			0.03	0.01	0.05	0.06																	0.14	0.05
321	Benzaldehyde, 4-hydroxy-3-methoxy-	121-33-5	151	49.71	2592	0.05	0.01	0.1	0.04	0.06	0.03	0.06	0.01	0.07	0.01	0.05	0.01	0.14	0.05	0.13	0.01	0.12	0.02	0.08	0.04	0.1	0.02	0.05	0.01	0.06	0.02	0.06	0.02	0.04	0.01	0.12	0.06	0.06	0.01	0.04	0.01	0.08	0.01	0.07	<0.01	0.04	0.01	0.07	0.02
322	1,2-Benzenedicarboxylic acid, mono(2-ethylhexyl) ester	4376-20-9	149	49.9	2600	0.11	0.01	0.09	0.01	0.27	0.09	0.1	0.02	0.01	<0.01	0.02	<0.01	0.26	0.03	0.17	0.01	0.24	0.04	0.08	0.01	0.15	0.04									0.3	0.19	0.28	0.03	0.06	0.01	0.84	0.11	0.76	0.01	0.04	0.01	0.08	0.01
323	Hydrocinnamic acid	501-52-0	91	50.51	2624									0.16	0.03					1	0.19	1.03	0.08			0.92	0.15																					1.18	0.54
324	Benzoic acid, 4-hydroxy-3-methoxy-, ethyl ester	617-05-0	151	50.73	2632																																					0.02	<0.01	0.02	<0.01
325	1,2-Benzenedicarboxylic acid, dibutyl ester	84-74-2	149	52.45	2698													0.02	<0.01	0.04	0.01	0.03	0.01	0.01	<0.01	0.06	0.02
	Total benzene derivative contents					372.27	51.73	329.79	27.61	265.65	51.14	189.54	22.14	191.66	37.35	119.89	27.48	64.69	14.99	78.16	8.4	77.98	9.34	64.66	15.57	63.84	17.14	40.06	7.58	47.27	4.36	47.15	12.7	106.78	13.68	130.17	30.63	77.87	7.42	46.15	8.34	95.57	9.82	117.9	3.5	59.19	7.82	44.85	3.76
	Alcohols
326	trans-2-Methyl-4-hexen-3-ol	96346-76-8	71	9.35	1014	36.83	12.62	47.32	4.25	6.56	2.1	0.92	0.27	6.1	0.89	5.5	0.67	0.3	0.04	0.31	0.04	1.81	0.24	2.22	1.33	0.25	0.08									0.34	0.08	0.17	0.05	0.54	0.2	0.5	0.2	0.64	0.25	0.49	0.1	2.12	1.27
327	2-Butanol	78-92-2	59	9.44	1017	7.02	1.96			1.14	0.09	0.43	<0.01
328	1-Propanol	71-23-8	59	9.95	1035	27.31	2.05	29.28	0.91					6.76	1.17	14.31	0.62	3.34	1.02	5.41	0.4	4.29	0.63	3.19	0.29	3.93	0.37									4.57	0.48	4.97	0.86	4.76	0.12	8.11	0.34	10	0.18	2.32	0.58	5.4	0.34
329	2-Hexanol, 2,3-dimethyl-	19550-03-9	59	11.25	1080																			8.74	1.07
330	1-Propanol, 2-methyl-	78-83-1	74	11.7	1096	75.89	4.79	79.93	5.45	8.62	0.96	4.06	0.35	4.3	0.72	5.68	0.21	16.97	4.29	26.58	2.26	20.75	3.63	17.31	2.54	20.1	2.72									18.86	3.17	5.47	1.15	2.33	0.09	6.36	4.16	11.53	0.32	1.65	0.48	2.8	0.21
331	2-Pentanol	6032-29-7	45	12.47	1120	11.69	2.32			40.87	9.84	17.38	1.17
332	1-Butanol	71-36-3	56	13.27	1144	29.69	1.35	43.63	1.33	147.3	25.15	72.63	3.96	3.37	1.3	3.33	0.25	0.56	0.22	0.88	0.07	0.73	0.11	0.6	0.05	0.71	0.1	0.24	0.07	0.16	0.03	0.15	0.02			2.98	0.32	1.95	0.33	0.85	0.03	1.33	0.08	1.28	0.03	1.16	0.3	1.46	0.06
333	3-Pentanol, 2-methyl-	565-67-3	59	13.57	1153	2.45	0.18	1.66	0.12							0.21	0.05	0.11	0.02	0.14	0.01	0.15	0.02	0.11	0.02	0.28	0.03											0.06	0.01	0.2	0.01	0.07	0.01	0.19	0.01	0.45	0.02	0.15	<0.01
334	1-Butanol, 3-methyl-	123-51-3	46	15.35	1206	75.49	10.25	29.85	6.18	43.53	5.39	52.93	8.33	24.13	3.19	14.5	3.22	61.46	10.97	96.04	28.03	72.56	7.31	62.76	2.5	66.74	3	0.24	0.07	0.28	0.03	0.18	0.04	2.7	0.65	34.8	6.67	22.67	4.34	19.53	4.86	18.71	2.36	50.56	7.13	24.87	4.38	0.15	0.01
335	2-Pentanol, 4-methyl-	108-11-2	45	15.75	1218	4.02	0.22	5.33	0.27	11.4	1																																			0.26	0.08
336	1-Pentanol	71-41-0	55	16.72	1246	9.41	1.22							0.82	0.03	0.56	0.1	0.2	0.02	0.1	0.02	0.19	0.01			0.23	0.04									2.84	0.42	0.71	0.15	0.27	0.01	0.58	0.03	0.58	0.02			0.18	0.01
337	3-Buten-1-ol, 3-methyl-	763-32-6	68	16.76	1247	0.61	0.14							0.12	0.01	0.08	0.02	0.93	0.67	1.03	0.08	0.99	0.08	1.12	0.13	1.44	0.8									0.12	0.02	0.63	0.1	0.03	<0.01	0.05	0.01	0.06	<0.01	0.15	0.03	0.05	<0.01
338	1-Pentanol, 4-methyl-	626-89-1	56	18.88	1309	3.27	0.11	3.92	0.13	11.86	0.67	14.41	0.68			0.29	0.08	0.64	0.24	1.32	0.09	0.93	0.14	0.8	0.11	0.91	0.09													0.06	<0.01	0.1	0.01	0.17	0.02	0.32	0.09	0.1	0.01
339	2-Heptanol	543-49-7	45	19.03	1313	18.26	1.18	17.57	1.34			19.29	1.28	2.51	0.37	1.36	0.08	0.92	0.32	2.54	0.16	2.16	0.33	3.21	0.42	2.73	0.84									1.23	0.23	0.86	0.21	0.43	0.03	1.04	0.07	0.6	0.02	28.1	5.74	4.49	0.3
340	1-Pentanol, 3-methyl-	589-35-5	56	19.34	1323																																											0.13	0.01
341	1-Hexanol	111-27-3	56	20.21	1349	79.66	4.77	101.71	0.93	72.14	6.01	156.91	13.65	24.44	5.21	27.37	3.56	32.25	10.65	76.81	4.92	40.51	7.41	42.74	5.81	48.89	18.15	0.08	0.05	0.06	0.04	0.06	<0.01	0.18	0.06	4.29	0.61	6.63	0.55	2.74	0.14	6.55	0.19	7.4	0.14	5.27	0.79	1.01	0.08
342	2-Heptanol, 5-methyl-	54630-50-1	45	20.84	1368																																									0.11	0.01
343	1-Propanol, 3-ethoxy-	111-35-3	59	21.06	1375											0.13	0.02
344	4-Octanol	589-62-8	69	21.08	1375																																									0.03	0.01
345	3-Hexen-1-ol	928-96-1	82	21.31	1382	0.3	0.03	0.36	0.01					0.18	0.01	0.12	0.02	1.17	0.27	2.33	0.12	1.73	0.19	1.48	0.09	1.5	0.45																					0.02	0.01
346	3-Octanol	589-98-0	59	21.5	1388	13.2	0.29	31.12	1.73	5.12	1.6	2.12	0.17	2.71	0.21	1.58	0.27	1.48	0.49	0.45	0.04	0.32	0.02	0.6	0.18	0.64	0.5									0.47	0.04			0.22	0.01	0.22	0.12	0.19	0.01	3.19	0.66	0.36	0.02
347	3-(t-Butoxy)-2-methylpropan-1-ol	NA	89	21.59	1390													0.19	0.08	0.47	0.03	0.45	0.05	0.31	0.03	0.41	0.07	0.18	0.02	0.16	0.02	0.31	0.05	0.21	0.06	0.86	0.27	0.14	0.02	0.28	0.01	0.19	0.05	0.45	0.01	0.27	0.06	0.15	0.02
348	2-Methyl-2-decanol	3396-02-9	59	22.08	1405	0.85	0.08	0.86	0.05					0.79	0.09	0.32	0.01
349	1-Hexanol, 3-methyl-	13231-81-7	56	22.12	1407	1.28	0.08	1.35	0.07																																					0.04	0.01
350	2-Octanol, (R)-	5978-70-1	45	22.34	1413									2.63	0.26					0.3	0.02	0.21	0.03	0.3	0.04	0.25	0.08									2.66	0.36	0.84	0.22	0.7	0.04	0.86	0.05	1.01	0.03	6.07	1.27	0.9	0.05
351	1-Octen-3-ol	3391-86-4	57	23.34	1445																																									0.07	0.02	2.99	0.18
352	3-Hexanol, 3,4-diethyl-,	19398-78-8	87	24.18	1471									0.16	0.03	0.16	0.02	0.11	0.04	0.28	0.01	0.28	0.02	0.17	0.01	0.23	0.08	0.17	0.05	0.21	0.01	0.16	0.02			0.16	0.08	0.06	0.01	0.16	0.01	0.11	<0.01	0.29	<0.01	0.19	0.03	0.09	<0.01
353	Linalool oxide 2	60047-17-8	59	24.32	1475													0.52	0.14	1.09	0.06	0.87	0.12	0.72	0.07	0.83	0.38																			0.29	0.12
354	1-Hexanol, 2-ethyl-	104-76-7	57	24.58	1484					1.9	0.63	1.3	0.07													7.59	2.79	0.73	0.1	0.84	0.2	2.38	0.22	1.21	0.13	1.2	0.15	0.33	0.05	0.37	0.03	0.34	0.02	1.26	0.01			0.69	0.07
355	3-Ethyl-4-methylpentan-1-ol	38514-13-5	84	25.27	1506													0.47	0.17	0.38	0.27	0.6	0.18	0.54	0.06	0.21	0.09									0.65	0.07			0.08	0.01					0.09	0.02
356	2-Nonanol	628-99-9	45	25.54	1514	20.33	0.48	32.13	2.29					8.69	0.16	3.23	0.36	9.84	3.22	27.35	2.5	24.36	2.91	39.61	5.28	15.72	1.02									3.89	0.59	23.64	4.03			9.79	0.46	4.88	0.12			4.41	0.56
357	4-Heptanol, 2,6-dimethyl-4-(1-methylethyl)-	54775-01-8	58	25.83	1524	0.21	0.02	0.24	0.07
358	Isopulegol	89-79-2	133	26.37	1541	0.14	0.01	0.17	0.03
359	L-Linalool	78-70-6	93	26.46	1544													2.18	0.93			4.47	0.33	0.59	0.05	3.93	1.41									2.6	0.37	3	0.47	0.74	0.03	2.49	0.13	2.43	0.09	1.09	0.16	0.6	0.05
360	2,4,6-Octatrien-1-ol, 3,7-dimethyl-(E,E)-	89155-85-1	152	26.57	1548	0.14	0.01	0.34	0.02					0.01	<0.01	0.04	0.01																									0.04	<0.01	0.02	<0.01
361	1-Octanol	111-87-5	84	26.79	1555	48.71	2.55	61.57	4.87	33.44	9.42	19.4	2.97	15.41	0.59	10.68	1.16	13.67	3.66	17.46	0.71	19.07	1.45	17.19	1.06	16.6	1.08									20.49	1.44							13.5	0.33	8.64	1.4
362	trans-(2-Ethylcyclopentyl)methanol	36258-08-9	81	27.68	1584													0.32	0.07	0.45	0.02					0.29	0.09									12.74	1.11	0.15	0.03	0.19	0.01	0.13	0.02	0.23	0.01
363	3,3-Dimethyl-4-heptanol	19549-78-1	101	28.21	1601	1.26	0.37			0.5	0.36	0.22	0.04
364	4-Methyl-5-decanol	213547-15-0	76	28.33	1605	0.19	0.01	0.12	<0.01					0.08	0.01	0.14	0.02
365	3-Cyclohexen-1-ol, 4-methyl-1-(1-methylethyl)-	20126-76-5	71	28.35	1605													0.54	0.12	1.09	0.07	1.72	0.02	0.66	0.09	0.66	0.2									0.51	0.06			0.03	0.01	0.12	0.01	0.04	0.01	0.19	0.02	0.05	0.01
366	2-Decanol	1120-06-5	45	28.56	1612									0.69	0.05
367	Ethanol, 2-(2-ethoxyethoxy)-	111-90-0	45	28.8	1620	2.23	0.6	2.25	0.06	1.91	0.53	2.87	2.35	0.83	0.04	0.7	0.13	0.7	0.11	0.74	0.03	0.71	0.07	0.5	0.02	0.53	0.1	0.57	0.1	0.67	0.08	0.67	0.03	0.6	0.04	0.86	0.09	0.64	0.02	0.58	0.02	0.65	0.02	0.69	0.01	0.62	0.04	0.58	0.01
368	1,3-Benzenediol, 5-methyl-	504-15-4	123	28.93	1624													0.27	0.07	0.29	0.02	0.32	0.04	0.28	0.02	0.34	0.03
369	6-(Hydroxymethyl)-1,4,4-trimethylbicyclo[3.1.0]hexan-2-ol	NA	81	29.13	1631	7.29	1.13			0.68	0.17
370	1-Nonanol	143-08-8	56	29.8	1653	1.3	0.09	0.92	0.04					0.08	<0.01	0.18	0.02	0.49	0.18	0.96	0.07	0.73	0.1	0.45	0.04	0.76	0.19									0.73	0.06			0.26	0.01	0.56	0.05	0.75	0.01	2.26	0.35	0.05	0.01
371	2-Furanmethanol	98-00-0	183	30.06	1661	0.05	<0.01	0.16	0.01
372	undecan-4-ol	4272-06-4	73	30.33	1670
373	3-Nonen-1-ol, (Z)-	10340-23-5	59	30.77	1685	0.27	0.06	0.14	0.01	0.06	0.02	0.02	<0.01			0.12	0.01																									0.07	0.01	0.02	<0.01
374	1,3-Benzenediol, 4-ethyl-	2896-60-8	123	30.91	1689																																	0.06	<0.01			0.05	<0.01	0.09	<0.01
375	α-Terpineol	98-55-5	59	31.18	1698													0.56	0.08			1.26	0.15																							0.23	0.01
376	cis-p-Mentha-2,8-dien-1-ol	22771-44-4	134	31.25	1700	2.47	0.06	0.66	0.04
377	2-Undecanol	1653-30-1	45	31.77	1717	0.85	0.03	0.12	0.01	10.38	0.99	2.41	0.26					0.69	0.12	0.85	0.19	0.77	0.05	0.98	0.04	0.66	0.15	0.02	0.01	0.03	<0.01	0.01	<0.01					0.05	0.01	0.02	<0.01					0.1	0.02
378	2-Pentanol, 1-(2-methylenecyclopropyl)-4-methyl-	NA	69	32.75	1750					0.1	0.07	0.05	<0.01							0.09	<0.01	0.1	0.01	0.08	<0.01	0.07	0.01									0.13	0.04	0.06	0.01			0.09	0.01	0.08	<0.01
379	1-Decanol	112-30-1	56	33.01	1758	4.91	0.83	0.98	0.08	3.32	0.71	0.39	0.11	0.33	0.06	0.92	0.03	31.17	2.89	31.14	7.04	23.26	1.45	14.5	0.83	16.65	3.77									0.4	0.21	0.21	0.01	0.08	0.01	0.25	0.03			1.1	0.09	0.69	0.01
380	á-Citronellol	106-22-9	81	33.2	1764													1.58	0.62	2.47	0.13	2.59	0.22	1.06	0.09	1.75	0.89									1.52	0.12	0.63	0.05	0.15	<0.01	0.9	0.04	0.83	0.02			0.76	0.12
381	6-Octen-1-ol, 7-methyl-3-methylene-	13066-51-8	69	33.83	1785																	0.26	0.04	0.31	0.04	0.14	0.05									0.23	0.03	0.09	0.02	0.09	0.01	0.2	0.02	0.32	0.01
382	(Z)-4-Decen-1-ol	57074-37-0	68	34.05	1793	1.06	1.13	0.29	0.02	1.29	0.28	1.02	0.17			0.23	0.01	2.5	0.32	4.16	0.16	4.1	0.5	3.44	0.32	3.43	0.78	0.01	<0.01	0.02	<0.01	0.02	<0.01			0.1	0.01			0.23	0.02			0.03	0.01	26.12	3.89	5.39	0.46
383	2,6-Octadien-1-ol, 3,7-dimethyl-, (Z)-	106-25-2	69	34.21	1798															0.14	<0.01	0.12	0.01	0.07	<0.01			0.19	0.04			0.21	0.01					0.17	0.01	0.19	0.01	0.33	0.03	0.29	0.01	0.19	<0.01	0.19	0.02
384	7-Tridecanol	927-45-7	97	34.32	1802			10.29	1.25					0.14	0.01	0.17	0.02	0.83	0.21			0.57	0.01													0.17	0.09	0.12	0.01	0.04	<0.01	0.14	0.02	0.1	0.01
385	9-Decen-1-ol	13019-22-2	68	34.74	1818	0.82	0.34	0.3	0.08											0.39	0.03	0.93	0.12
386	Cyclohexanemethanol, 4-(1-methylethyl)-, trans-	13674-19-6	95	34.98	1827	0.75	0.04	0.44	0.02	0.69	0.04	1.19	0.18	0.07	0.01	0.44	0.42	0.6	0.1	0.67	0.02	0.86	0.03	0.95	0.04	1.67	0.56																			0.79	0.13	0.29	0.03
387	trans-1,10-Dimethyl-trans-9-decalol	19700-21-1	112	35.28	1839													1.66	0.14	2.57	0.07	1.71	0.05	1.28	0.15	1.61	0.8									0.23	0.1	0.38	0.05	0.07	0.03	0.26	0.02	0.23	<0.01	0.54	0.11	0.16	0.07
388	1-Undecanol	112-42-5	55	35.58	1851													0.13	0.03	0.09	0.01	0.18	0.02	0.06	<0.01	0.07	0.02											0.01	<0.01			0.24	0.02	0.08	<0.01
389	Cyclohexanol, 1-(1,2-propadienyl)-	34761-56-3	99	36.32	1880									0.53	0.08	0.62	0.03											1	0.14	1.06	0.04	1.1	0.1	0.12	0.03					0.58	0.07							0.28	0.03
390	d-Nerolidol	142-50-7	93	37.46	1927			0.09	0.01							0.05	<0.01
391	Cyclohexan-1-ethanol, 1-hydroxymethyl-	NA	109	37.64	1935	0.61	0.06	0.31	0.02	0.06	0.01	0.04	<0.01	0.04	<0.01	0.1	<0.01	0.93	0.17	1.17	0.11	1.06	0.25	0.89	0.06	1.17	0.08											0.07	0.01							0.04	0.01
392	4-(6,6-Dimethyl-2-methylenecyclohex-3-enylidene)pentan-2-ol	NA	85	37.69	1937							0.02	<0.01	0.01	<0.01	0.01	<0.01	0.08	0.02	0.16	0.02			0.05	0.01	0.12	0.04
393	5-Tetradecanol	21078-83-1	87	38.41	1968	0.1	0.01	0.04	<0.01	0.02	<0.01
394	4-Tetradecanol	1653-33-4	73	38.51	1973	2.01	0.25	0.29	0.06
395	2,2-Dimethyl-6-methoxy-1-indanol	NA	149	38.73	1983													0.02	<0.01	0.02	<0.01	0.03	0.01	0.01	<0.01	0.02	<0.01																			0.01	<0.01	0.02	<0.01
396	3-Tetradecanol	1653-32-3	59	38.86	1988																																									0.21	0.03
397	p-tert.-Butylcatechol	98-29-3	151	39.81	2036									0.07	0.01	0.09	<0.01	0.03	0.01	0.02	<0.01	0.03	<0.01	0.02	<0.01	0.02	<0.01									0.04	0.02	0.02	<0.01	0.02	<0.01	0.03	<0.01	0.03	<0.01	0.08	0.01	0.01	<0.01
398	1,6,10-Dodecatrien-3-ol, 3,7,11-trimethyl-, (E)-	40716-66-3	93	39.86	2038	0.05	0.01	0.09	<0.01	0.02	<0.01	0.05	<0.01	0.05	<0.01	0.07	<0.01	0.07	0.01	0.11	0.01	0.1	0.01	0.08	<0.01	0.09	0.02	0.06	0.01	0.06	<0.01	0.07	0.01			0.14	0.09	0.04	<0.01	0.07	<0.01	0.05	<0.01	0.11	<0.01	0.08	0.01	0.07	<0.01
399	3,3-dimethylcyclohexanol	767-12-4	66	39.99	2045																			1.87	0.15											1.16	0.24			0.11	0.01	3.23	0.19	1.39	0.04	0.33	0.02	0.04	<0.01
400	Caryophyllenol	472-97-9	111	40.42	2067													0.04	0.01	0.06	<0.01
401	Junenol	472-07-1	109	40.48	2071
402	à-Cedrol	77-53-2	95	41.62	2135															0.11	0.01	0.07	0.01					0.06	0.01	0.06	0.01	0.07	0.02					0.06	<0.01	0.04	0.01	0.06	0.01	0.05	0.01			0.03	<0.01
403	Epiglobulol	489-41-8	109	41.91	2152	1.1	0.15	0.14	0.02	0.44	0.11	0.34	0.06	0.05	<0.01	0.05	0.01	0.28	0.03	0.31	0.02	0.3	0.04	0.44	0.06	0.3	0.05	0.02	<0.01	0.02	<0.01	0.02	<0.01	0.02	<0.01	0.85	0.37	0.38	0.04	0.07	0.01	0.34	0.03	0.29	0.01	0.09	0.02	0.03	<0.01
404	2,2,6,6-Tetramethylcyclohexanol	6948-41-0	109	41.99	2157													0.2	0.02	0.29	0.01	0.26	0.05	0.11	0.01	0.26	0.02
405	1-Tridecanol	112-70-9	83	42.1	2164	11.8	1.48	8.17	1.5	13.62	1.19	19.36	4.99	3.21	0.25	2.3	0.01	2.62	0.9	3.09	0.32	2.7	0.29	1.99	0.19	2.24	0.73	0.09	0.02	0.16	0.06	0.05	<0.01	0.03	0.01	19.05	1.89	6.78	0.1	0.65	0.12	4.47	0.4	3.97	0.33	0.76	0.14	2.64	0.24
406	Bicyclo[4.4.0]dec-2-ene-4-ol, 2-methyl-9-(prop-1-en-3-ol-2-yl)-	NA	157	42.21	2170			0.02	0.01									0.21	0.01	0.23	0.02	0.24	0.06	0.23	0.03	0.24	0.04											0.4	0.11			0.24	0.1	0.33	0.04	0.15	0.03	0.01	<0.01
407	10-epi-ç-eudesmol	15051-81-7	161	42.37	2179																																	0.12	0.01
408	2-((2S,4aR)-4a,8-Dimethyl-1,2,3,4,4a,5,6,7-octahydronaphthalen-2-yl)propan-2-ol	117066-77-0	161	42.37	2180																															0.3	0.19											0.01	<0.01
409	α-Bisabolol	515-69-5	109	43.02	2221	0.11	0.02	0.12	0.01			0.29	0.01	0.02	<0.01	0.01	<0.01	0.19	0.02	0.24	0.02	0.3	0.05	0.23	0.03	0.27	0.03									0.05	0.03	0.12	0.04	0.04	<0.01			0.17	<0.01			0.03	0.01
410	(S,Z)-2-Methyl-6-(p-tolyl)hept-2-en-1-ol	78339-53-4	132	43.14	2229	0.01	<0.01											0.1	0.02	0.21	0.02	0.13	0.01	0.09	<0.01	0.11	0.03											0.54	0.07			0.56	0.05	0.5	0.01	0.18	0.1
411	2-(4a,8-Dimethyl-2,3,4,5,6,8a-hexahydro-1H-naphthalen-2-yl)propan-2-ol	NA	59	43.24	2236	0.03	<0.01	0.01	<0.01
412	11-Methyltricyclo[5.3.1.1(2,6)]dodecan-11-ol	NA	80	43.26	2237													0.16	0.02	0.26	0.01	0.19	0.02	0.36	0.02	0.23	0.04
413	α-Cadinol	481-34-5	95	43.33	2242									0.02	<0.01	0.02	<0.01	0.11	0.01	0.29	0.09	0.1	0.01	0.09	0.01	0.15	0.03
414	2-Hydroxybenzyl alcohol	90-01-7	107	43.37	2245							0.16	0.05																													0.07	0.01	0.03	<0.01
415	2,4-Di-tert-butylphenol	96-76-4	206	44.28	2306															0.13	0.05	0.11	<0.01	0.12	<0.01	0.13	0.03																			0.08	0.01
416	Farnesol	4602-84-0	195	44.42	2314	0.14	0.05	0.04	0.01	0.07	0.01							0.07	0.01	0.07	<0.01	0.08	0.02	0.06	0.01	0.07	0.01									0.54	0.11	0.02	<0.01	0.03	0.01	0.53	0.05			0.01	<0.01	0.06	0.06
417	1-Hexadecanol	36653-82-4	83	45.16	2361									0.09	<0.01	0.07	0.02											0.11	0.02	0.13	0.02	0.11	0.01	0.08	0.03
	Total alcohol contents					506.16	53.45	514.31	33.3	417.02	67.35	390.22	41.14	109.47	14.77	95.76	11.46	194.47	43.78	314.17	48.43	243.3	28.93	235.6	23.41	228.16	42.98	3.78	0.72	3.92	0.55	5.57	0.54	5.15	1	142.75	20.25	83.25	13.15	37.82	6.02	71	9.4	117.65	9.29	119.29	21.39	39.64	4.32
	Aldoketones
418	Propanal	123-38-6	58	5.51	784	0.68	0.09	0.56	0.03	0.19	0.04	0.25	0.12							0.27	<0.01	0.23	0.02	0.22	0.01	0.24	0.01
419	2-Propanone	67-64-1	58	5.76	811	1.67	0.41	1.65	0.07	10.65	3.64	0.43	0.23	0.25	<0.01	0.29	0.06	0.26	0.1									0.19	0.02	0.24	0.04	0.66	0.12	0.11	0.01	0.25	0.03	0.13	0.02	0.14	0.01	0.13	0.02	0.16	0.02			0.19	0.02
420	4(R)-Methoxy-3(R),5(R)-dimethyldihydrofuran-2-one	NA	72	6.89	901					2	0.54	0.38	0.22	0.13	0.02	0.87	0.04	0.06	0.04	0.07	<0.01	0.06	<0.01	0.08	0.01	0.05	0.03
421	Butanal, 2-methyl-	96-17-3	57	7.11	911	23.52	7.4	26.88	1.4	6.01	0.66	1.03	0.48	3.75	0.38	2.79	1.15	2.22	0.78	3.54	0.57	3.37	0.44	1.46	0.18	2.21	0.94									0.35	0.03	0.78	0.15	0.35	0.03	0.35	0.04	0.63	0.02	0.3	0.05
422	Butanal, 3-methyl-	590-86-3	44	7.2	915	90.11	8.47	151.55	7.98	75.48	7.51	3.79	1.45	17.87	1.65	18.41	0.27	1.22	0.62	1.6	0.19	1.93	0.26	1.55	0.2	1.12	0.53									1.46	0.22	1.24	0.24	0.94	0.07	1.14	0.13	1.76	0.07	0.4	0.13	0.38	0.04
423	2-Pentanone	107-87-9	86	8.5	978	2.18	0.37	2.42	0.13	24.88	3.98	0.36	0.01	0.31	0.09	0.84	0.18	0.03	0.01	0.05	<0.01	0.04	<0.01	0.04	<0.01	0.02	0.02	0.08	0.01	0.14	0.02	0.07	0.01			0.09	<0.01	0.08	0.01	0.04	<0.01	0.09	<0.01	0.09	<0.01	0.05	0.01	0.02	0.01
424	Pentanal	110-62-3	44	8.55	980	2.39	0.17	2.24	0.16					0.89	0.16	0.68	0.23	0.14	0.05	0.14	0.01	0.25	0.04	0.17	0.01	0.14	0.03	0.13	0.01	0.12	0.01	0.1	0.02			0.4	0.03	0.21	0.04	0.18	0.01	0.28	0.03	0.38	0.01	0.1	0.02	0.03	0.01
425	3-Buten-2-one, 3-methyl-	814-78-8	69	10.24	1045													0.09	0.03																	0.07	0.01	0.04	0.01
426	2-Butenal	4170-30-3	70	10.25	1045															0.16	0.01	0.16	0.01	0.29	0.02	0.14	0.01									0.19	0.05			0.32	0.01	0.1	0.01	0.08	<0.01			0.84	0.06
427	2-Cyclopenten-1-one, 3,5,5-trimethyl-	24156-95-4	109	10.43	1052									0.09	0.04	0.06	0.02
428	2,3-Pentanedione	600-14-6	100	10.62	1058			0.03	<0.01							0.04	0.01																									0.01	<0.01
429	Hexanal	66-25-1	56	11.27	1081	6.44	1.08	10.35	0.66	4.32	0.25	3.06	0.14	2.91	0.29	1.55	0.5	0.57	0.16	0.82	0.08	0.92	0.11			0.4	0.28	0.07	0.03	0.12	<0.01	0.08	0.01			2.1	0.13	1.45	0.31	1.24	0.1	2	0.16	2.64	0.08	0.31	0.07
430	Butanal, 3-hydroxy-	107-89-1	218	11.45	1087															0.03	0.01	0.03	0.03																			0.05	0.02					0.03	0.02
431	2-Butenal, 2-methyl-	1115-11-3	84	11.81	1100	1.21	0.2	0.84	0.12											0.35	0.04	0.29	0.02	0.44	0.05	0.51	0.04									0.06	<0.01	0.14	0.02					0.07	0.01
432	2-Hexanone, 3-methyl-	2550-21-2	72	11.96	1105																																									0.03	0.01	<0.01	<0.01
433	4-Heptanone	123-19-3	71	12.61	1124	0.57	0.06							0.17	0.03	0.95	0.81			0.52	0.07																									0.12	0.03
434	3-Penten-2-one, (E)-	3102-33-8	69	12.88	1132													0.22	0.05			0.19	0.02	0.32	0.04	0.19	0.03											0.19	0.03	0.24	0.01	0.11	<0.01			1.28	0.21	0.5	0.01
435	3-Penten-2-one, 4-methyl-	141-79-7	83	12.99	1135													0.09	0.03	0.25	0.01	0.16	0.01	0.05	0.01	0.15	0.02									0.08	<0.01					0.08	0.01	0.13	<0.01	0.04	0.01
436	2,4(3H,5H)-Furandione	4971-56-6	101	13.28	1144									0.41	0.03	1.42	0.28
437	2-Hexenal, 2-methyl-	28467-88-1	97	14.52	1181	0.18	0.01	0.18	0.03
438	2-Heptanone	110-43-0	58	14.56	1183	16.65	1.07	21.82	1.07					2.13	0.21	1.81	0.36	0.63	0.19	0.73	0.04	1.53	0.15	0.94	0.08	0.63	0.25	0.07	0.04	0.09	0.04	0.11	0.01			2.47	0.23	7.34	1.38	0.91	0.04	2.65	0.14	2.49	0.07	0.91	0.14	0.23	<0.01
439	4-Ethoxy-2-pentanone	33330-50-6	45	16.62	1243													0.26	0.02	0.33	0.01																									1.48	0.35
440	2-Heptanone, 4,6-dimethyl-	19549-80-5	58	16.66	1244													0.16	0.05			0.15	0.09					0.49	0.15	0.74	0.08	0.16	0.03					0.12	0.03	0.37	0.04	0.15	0.01	0.35	0.02	0.31	0.04
441	3-Octanone	106-68-3	72	16.98	1253																															0.36	0.04					0.08	0.01
442	(2R,5R,6R)-2-tert-Butyl-5-ethyl-6-methyl-1,3-dioxan-4-one	NA	97	17.72	1275			0.37	0.01					0.28	0.02	0.25	0.06																			0.07	<0.01	0.1	0.02			0.17	0.02	0.26	0.01	0.18	0.04	0.09	<0.01
443	2-Octanone	111-13-7	58	18.12	1287	13.3	1.45	18.81	0.95					2.25	0.14	2.5	0.49	0.18	0.07	0.19	0.01	0.23	0.02	0.16	0.02	0.18	0.02	0.09	0.03	0.15	0.02	0.5	0.08	0.67	0.12	4.21	0.15	0.57	0.11	0.72	0.03	0.38	0.03	0.68	0.02	0.47	0.09	0.07	<0.01
444	Octanal	124-13-0	84	18.26	1291	1.76	0.33	0.1	<0.01					0.65	0.02	0.57	0.02																					0.25	0.04					0.3	<0.01	0.08	0.01
445	4-Hepten-3-one, 2,5,6-trimethyl-	16466-21-0	109	18.57	1300	0.24	0.05																													0.03	<0.01
446	Cyclohexanone, 2,2,6-trimethyl-	2408-37-9	82	19.22	1319																																			0.14	0.01	0.2	0.01	0.23	0.01
447	6-Methyl-5-hepten-2-one	110-93-0	207	19.83	1338	0.77	0.11																													0.29	0.03			0.08	<0.01	0.11	0.01			0.12	0.01	0.15	0.03
448	3-Heptyne-2,6-dione, 5-methyl-5-(1-methylethyl)-	63922-44-1	123	20.5	1358													0.01	<0.01			0.02	<0.01	0.02	<0.01	0.02	<0.01													0.01	<0.01	0.02	<0.01	0.02	<0.01
449	3-Nonanone	925-78-0	72	20.52	1358	0.15	0.02	0.47	0.02							0.26	0.04																			0.09	0.02
450	3-(Ethylthio)-3-methoxy-2-pentanone	NA	101	21.13	1376	0.13	0.02	0.06	0.01
451	2-Nonanone	112-12-9	58	21.68	1393	13.9	1.22	86.69	6.25	0.07	<0.01	9.56	1.01					5.3	1.59	4.38	0.38	19.51	1.22	11.53	0.85	4.76	1.46	0.15	0.02	0.14	<0.01	0.66	0.11	0.19	0.03	6.57	1.37	25.39	3.79	1.14	0.04	9.46	0.55	6.47	0.17	1.78	0.1	0.95	0.04
452	5-Methyl-2-oxazolidinone	1072-70-4	64	21.86	1399	0.87	0.05	0.79	0.08																																	0.01	<0.01
453	Nonanal	124-19-6	44	22.09	1406	24.64	3.69	29.41	3.15	10.02	2.2	5.47	0.89	18.56	2.75			1.43	0.54	2.22	0.65	2.74	0.08	1.52	0.05	1.33	0.25	0.73	0.21	1.51	0.27	1.8	0.37			3.51	1.17	1.19	0.15	0.98	0.06	1.79	0.06	2.72	0.04	1.81	0.42	1.75	0.64
454	2-Hexynyl aldehyde diethyl acetal	18229-78-2	113	23.83	1460					7.65	1.8	1.8	0.61
455	3-(3'-Thienyl)propanal	NA	140	24.58	1484	0.09	0.01	0.06	0.01
456	2-Decanone	693-54-9	58	25.02	1498							5.23	1.59			1.87	0.18	0.41	0.11	0.25	0.02	0.46	0.03	0.38	0.03	0.38	0.04	0.08	0.01	0.15	0.01	0.89	0.18			1.03	0.5	1.66	0.18	0.25	0.01	0.54	0.03	0.69	0.01
457	Cyclononanone	3350-30-9	140	25.03	1498	0.46	0.01	0.28	0.02					0.02	<0.01	0.03	<0.01
458	α-Campholenal	91819-58-8	108	25.07	1499													0.16	0.04	0.35	0.06	0.27	0.03	0.22	0.01	0.22	0.12
459	Decanal	112-31-2	123	25.21	1504	5.49	1.01	3.1	0.52	0.36	0.1	0.32	0.09					0.06	0.02	0.15	0.01	0.13	0.01	0.09	0.01	0.12	0.03	0.1	0.07	0.14	0.01	0.17	0.01			0.11	0.02			0.1	<0.01			0.14	<0.01			0.05	<0.01
460	(+)-2-Bornanone	464-49-3	95	25.92	1527																							0.04	0.01	0.06	0.01	0.06	0.01
461	7-Tridecanone	462-18-0	113	26.11	1533	0.27	0.08	0.1	0.01
462	4-Undecanone	14476-37-0	127	26.21	1536	1.61	0.33	0.95	0.07	2.39	0.59					0.27	0.02
463	Nonenal	18829-56-6	93	26.43	1543							0.73	0.19
464	7,2'-Dimethoxyflavone	62536-78-1	122	26.89	1558	0.09	0.01	0.05	<0.01
465	3-tert-Butyl-2-pyrazolin-5-one	29211-68-5	125	27.3	1571	1.23	0.06	0.88	0.05	0.56	0.15	0.39	0.05	1.02	0.05	0.08	<0.01	0.52	0.18	0.92	0.15	1.22	0.1	0.53	0.04	0.9	0.25	0.66	0.15	0.82	0.05	0.51	0.12	0.15	0.06	1.53	0.3	0.46	0.06	0.68	0.04	0.65	0.08	1.15	0.02	0.54	0.08	0.19	0.01
466	1-(2,4-Dimethyl-furan-3-yl)-ethanone	32933-07-6	123	27.73	1585													0.05	0.02	0.08	0.01	0.08	0.01	0.06	0.01	0.09	0.03	0.07	0.01	0.1	0.01	0.06	0.01							0.12	<0.01	0.07	0.01	0.09	<0.01	1	0.13	0.19	0.01
467	5-Methyl furfural	620-02-0	110	27.84	1589			19.64	0.61	4.43	0.87	0.71	0.06					15.03	1.75	11.76	0.68	10.82	1.17	6.52	0.44	4.25	0.87									19.93	4.51	2.27	0.24	2.4	0.11	2.17	0.13	1.62	0.03			0.36	0.01
468	7-Diethoxymethylbicyclo[3.2.0]heptan-2-one	NA	47	28.01	1594	0.56	<0.01	1.63	0.05	0.08	0.02			0.12	0.01	0.09	0.01	0.05	0.02	0.07	<0.01	0.06	0.01	0.14	0.02	0.05	0.01									0.2	0.07	0.07	0.01	0.03	<0.01	0.12	<0.01	0.14	<0.01	0.06	0.01
469	4-Cyclopentene-1,3-dione	930-60-9	96	28.24	1602													0.24	0.06	0.21	0.01	0.48	0.04	0.34	0.03	0.14	0.02													0.1	<0.01
470	3,5-Heptadien-2-one, 6-methyl-, (E)-	16647-04-4	109	28.33	1605					0.48	0.14	0.32	0.03	0.57	0.12			0.45	0.03	0.38	0.02	0.41	0.06	0.27	0.04	0.31	0.09									0.34	0.1	0.43	0.07			0.29	0.01	0.23	0.01
471	2-Methyl-oct-2-enedial	NA	97	28.37	1606	0.17	0.01	0.16	0.01			0.05	0.01	0.59	0.06	0.18	0.02
472	1-Cyclohexene-1-carboxaldehyde, 2,6,6-trimethyl-	432-25-7	137	29.14	1631																																			0.03	<0.01	0.06	<0.01	0.06	<0.01
473	1,3-Dioxan-4-one, 6-methyl-2-octyl-, (2R-cis)-	NA	142	29.52	1644	0.17	0.02	0.2	0.01
474	Butyrolactone	96-48-0	86	29.73	1651																											0.09	0.01	0.09	0.01
475	2,4-Azetidinedione, 3,3-diethyl-	42282-85-9	153	29.77	1652											0.03	0.01							0.03	<0.01	0.03	0.01											0.01	<0.01	0.02	0.01
476	2-Undecanone, 6,10-dimethyl-	1604-34-8	58	30.94	1690							0.33	0.09	2.79	0.3
477	4,5-Dioxotridecanal	NA	141	31.56	1710	0.42	0.03	0.13	0.01	11.7	1.83	1.67	0.17			0.05	0.04
478	2-Cyclohexen-1-one, 3-methyl-6-(1-methylethyl)-	NA	109	31.56	1711			1.02	0.07	2.49	1.46
479	2-Thiophenecarboxaldehyde	98-03-3	112	31.61	1712																																					0.14	0.01	0.26	<0.01			0.09	<0.01
480	2,4-Nonadienal, (E,E)	5910-87-2	81	31.68	1715			19.8	0.6									2.83	0.59	3.95	0.14	7	0.61	6.68	0.37	4.82	0.47	0.03	<0.01	0.03	0.01	0.89	0.12
481	1-Cyclohexene-1-carboxaldehyde, 4-(1-methylethyl)-	21391-98-0	59	32.17	1731																																									0.05	<0.01	0.02	<0.01
482	1-Propanone, 1-phenyl-	93-55-0	105	32.45	1740	1.27	0.08	3.44	0.76	0.76	0.04	2.43	0.66	0.08	0.01					0.23	0.04	0.3	0.02	0.38	0.03	0.19	0.07									0.71	0.13	0.11	0.02			0.24	0.01	0.24	0.04
483	2,4,4-Trimethyl-3-(3-methylbutyl)cyclohex-2-enone	NA	138	32.68	1747	0.82	0.16	1.23	0.06	0.29	0.05	0.29	0.08	0.77	0.12	0.76	0.03	0.49	0.1	0.68	0.12	0.8	0.05	0.66	0.03	0.63	0.15	0.59	0.14	0.64	0.02	0.68	0.13	0.54	0.09	0.69	0.44	0.3	0.02	0.58	0.05	0.57	0.05	0.83	<0.01	0.6	0.05	0.4	0.01
484	á-Damascenone	NA	121	33.4	1771	0.93	0.04	1.18	0.06																													0.26	0.03			0.99	0.04	0.65	0.02	0.28	0.03
485	2-(1-Cyclopent-1-enyl-1-methylethyl)cyclopentanone	NA	109	33.55	1776													0.14	0.01			0.14	0.01	0.14	0.01
486	3-Tridecanone	1534-26-5	72	33.6	1778																															19.01	4.34			0.28	0.01
487	2-Tridecanone	593-08-8	58	34.58	1812	0.62	0.05																					0.08	0.01	0.04	<0.01			0.14	0.02	8.45	1.53	1.02	0.1	0.2	0.01	1.02	0.09	0.48	0.02			0.11	0.01
488	α-Ionone	127-41-3	177	34.6	1812	32.62	4.23	9.44	1					2.44	0.34	3.18	0.11	0.41	0.17	0.18	0.02																					1.61	0.09	0.72	0.02	0.22	0.03
489	2H-Pyran-2-one, tetrahydro-6-methyl-	823-22-3	42	34.68	1816	0.45	0.06	0.38	0.03
490	2,4-Decadienal, (E,E)-	25152-84-5	81	34.84	1822	2.87	0.47	1.27	0.07	15.17	2.55																																			0.07	0.01	0.02	<0.01
491	Furan, 2-hexanoyl	14360-50-0	110	34.91	1825													0.03	0.01	0.05	0.01	0.04	0.01	0.03	<0.01	0.04	0.01
492	(E)-6-Methyl-6-(5'-methyl-2'-furyl)-3-hepten-2-one	NA	123	35.18	1835	1	0.15	0.42	0.02	0.42	0.07	5.71	2	0.27	0.06	0.46	0.03			0.83	0.05	0.75	0.05					0.06	<0.01	0.07	<0.01	0.08	0.01	0.02	0.01	1.01	0.12	0.22	0.03	0.12	<0.01	0.31	0.02	0.34	0.01			0.06	0.01
493	2,3-dehydro-à-ionone	1203-08-3	147	35.23	1837	0.14	0.01	0.11	0.01
494	2-Butanone, 4-(2,6,6-trimethyl-1-cyclohexen-1-yl)-	NA	161	35.35	1842													0.74	0.19	1.02	0.09	0.69	0.06	0.52	0.01	0.65	0.13
495	5,9-Undecadien-2-one, 6,10-dimethyl-, (E)-	3796-70-1	43	35.76	1858													0.09	0.02	0.08	<0.01	0.1	0.02			0.07	0.03	0.02	<0.01	0.03	<0.01	0.03	<0.01
496	3-Ethyl-2-formylthiophene	NA	140	36.4	1883	0.09	0.01	0.07	0.01			0.07	0.01	0.07	0.01	0.05	<0.01											0.02	0.01	0.02	0.01	0.02	<0.01	0.15	0.01	0.05	0.01			0.01	<0.01							0.01	0.01
497	2(3H)-Furanone, 5-butyldihydro-4-methyl-, cis-	55013-32-6	99	37.12	1912													8.8	0.93	6.89	1.47	2.51	0.1	2.42	0.07	1.62	0.05									1.47	0.1	1.86	0.19	3.27	0.07	1.05	0.11	3.24	0.71	0.42	0.02	0.43	0.05
498	α Isomethyl ionone	127-51-5	135	37.14	1914																																	3.03	0.07	0.24	0.01	2.06	0.07	0.91	0.04			0.3	0.06
499	2-Tetradecanone	2345-27-9	58	37.23	1917	0.04	<0.01	0.02	<0.01
500	Tetradecanal	124-25-4	82	37.56	1932	0.1	0.03			0.03	0.01					0.05	<0.01	0.61	0.06	0.94	0.09	0.66	0.14	1.04	0.08	0.89	0.19
501	2-Propenal, 3-(2,6,6-trimethyl-1-cyclohexen-1-yl)-	4951-40-0	163	37.62	1935	0.45	0.01	0.23	0.01	0.07	0.01																															0.04	<0.01	0.03	<0.01
502	2-Furancarboxaldehyde, 5-(ethoxymethyl)-	1917-65-3	109	37.82	1943	0.14	0.01	0.2	0.01	0.14	0.04	0.08	0.02	0.13	0.02	0.13	0.02	0.27	0.06	0.44	0.01	0.32	0.02	0.16	0.02	0.31	0.07	0.05	<0.01	0.05	<0.01	0.07	0.01	0.04	0.01	0.26	0.13	0.14	0.02	0.11	<0.01	0.2	0.01	0.19	<0.01	0.11	0.02	0.07	<0.01
503	5-(Hydroxymethylene)-(trans)-4-caranone	NA	165	39.17	2002													0.21	0.02	0.28	0.02	0.22	0.02	0.15	0.01	0.2	0.02											0.11	0.02	0.01	<0.01	0.09	<0.01	0.09	<0.01			0.03	<0.01
504	5-Methyl-2-phenyl-2-hexenal	21834-92-4	188	39.93	2042													0.41	0.07	0.5	0.02	0.48	0.04	0.3	0.02	0.35	0.07
505	3-Formyl-1-methyl-2(1H)-pyridinethione	61856-47-1	153	40.09	2051													0.17	0.04	0.15	0.01	0.12	<0.01	0.11	0.01	0.11	0.05									0.09	0.01	0.08	0.01	0.05	0.02	0.08	0.02	0.12	0.02	0.06	0.01
506	4,4-dimethyl-3-(3'-methyl-2'-butenylidene)-2,7-octanedione	NA	181	40.66	2080	0.29	0.03	0.17	0.01																											0.11	0.05	0.1	<0.01	0.01	<0.01	0.07	<0.01			0.15	0.01	0.03	<0.01
507	(Z)-Oxacyclopentadec-6-en-2-one	63958-52-1	67	40.81	2088	0.03	<0.01	0.06	0.01			0.03	<0.01	0.02	<0.01	0.02	<0.01	0.03	0.01	0.03	<0.01	0.03	<0.01	0.03	<0.01	0.03	0.01	0.04	0.01	0.04	<0.01	0.05	<0.01	0.01	<0.01	0.06	0.02			0.03	<0.01	0.03	<0.01	0.05	<0.01	0.03	<0.01	0.02	<0.01
508	cis-tetrahydro-4-methyl-5-pentylfuran-2-one	126126-96-3	99	40.9	2093															0.03	<0.01			0.01	<0.01	0.02	<0.01
509	4-Hydroxymethylene-2,6-dimethyl-oct-7-en-3-one	NA	141	40.97	2096															0.07	0.01	0.05	<0.01	0.04	<0.01	0.05	0.01
510	2,6-di(t-butyl)-4-hydroxy-4-methyl-2,5-cyclohexadien-1-one	10396-80-2	165	41.01	2098																																									0.1	0.02
511	2-Pentadecanone, 6,10,14-trimethyl-	502-69-2	58	41.5	2128																																					0.02	<0.01	0.01	<0.01
512	3-Buten-2-one, 1-(2,3,6-trimethylphenyl)-	54789-45-6	173	41.68	2138	0.09	0.02	0.04	<0.01	0.01	<0.01							0.09	0.02	0.13	0.01			0.12	0.01	0.1	0.02
513	1-(Thiophen-3-yl)hexan-1-one	NA	111	41.82	2146	0.04	<0.01	0.03	<0.01	0.03	<0.01	0.14	0.01													0.05	<0.01									0.08	0.03	0.03	0.01	0.02	<0.01	0.05	<0.01					0.03	<0.01
514	2(3H)-Furanone, 5-hexyldihydro-	706-14-9	85	42.18	2168																																	0.05	<0.01					0.05	<0.01
515	2-Propylindan-1-one	92013-10-0	132	42.97	2217	0.16	0.02	0.09	0.01	0.11	0.06					0.03	0.01	0.33	0.04	0.41	0.04	0.2	0.13	0.35	0.07	0.29	0.07																			0.1	0.02
516	2-Heptadecanone	2922-51-2	58	43.17	2231															0.03	<0.01	0.04	0.02			0.04	0.01
517	2,6,10-Dodecatrienal, 3,7,11-trimethyl-, (E,E)-	502-67-0	84	43.62	2262													0.2	0.02	0.26	0.01	0.19	0.01	0.16	0.01	0.24	0.04
518	Butabarbital	125-40-6	156	44.68	2331													0.04	0.01	0.06	0.01	0.04	<0.01			0.06	<0.01
519	3-Hydroxy-6-methoxyflavone	93176-00-2	107	45.44	2378													0.06	0.01			0.17	0.07	0.16	0.02
520	2-Furancarboxaldehyde, 5-[(5-methyl-2-furanyl)methyl]-	34995-74-9	190	45.79	2400													0.05	0.01	0.04	<0.01	0.05	0.01	0.05	0.01	0.04	0.01
521	2,5-Pyrrolidinedione	123-56-8	99	47.52	2499													0.02	0.01	0.02	<0.01	0.01	<0.01	0.01	<0.01	0.02	<0.01
522	5-Hydroxymethylfurfural	67-47-0	126	48.04	2521			0.04	<0.01									0.06	0.02	0.07	0.01	0.07	<0.01	0.08	0.02	0.08	0.01									0.07	0.04	0.03	0.01			0.05	0.01	0.07	<0.01	0.04	0.01
	Total aldoketone contents					254.1	33.2	421.65	26.25	180.8	28.63	44.62	10.23	59.53	6.92	40.57	5.03	45.88	8.95	47.2	5.23	60.72	5.39	40.97	2.95	29.47	6.88	3.85	0.96	5.45	0.64	7.73	1.37	2.11	0.37	77.85	15.97	51.45	7.45	16.45	0.81	31.89	2.07	31.86	1.55	13.6	2.18	7.64	1.07
	Acids
523	Acetic acid	64-19-7	61	23.76	973	133.56	2.5	30.15	1.68	10.39	0.96	16.84	4.81	48.25	4.76	60.65	4.07	0.32	0.14	0.58	0.08	0.58	0.13	8.08	0.95	8.64	0.86	2.65	0.33	0.88	0.1	0.88	0.05	0.66	0.09	7.71	1.48	0.71	0.12	4.04	0.21	4.91	0.19	9.61	0.29	0.17	0.04	1.63	0.2
524	Pentanoic acid, 2-hydroxy-3-methyl-	488-15-3	76	25.66	1518	2.87	0.38	2.65	0.06					1.96	0.31	1.94	0.28	0.13	0.03	0.28	0.02	0.21	0.03
525	Propanoic acid, 2-methyl-	79-31-2	73	27.13	1566	2.94	0.17	4.61	0.16
526	Pentanoic acid, 2-hydroxy-4-methyl-, (S)-	13748-90-8	69	28.76	1619	1.63	0.25	1.51	0.08					0.06	<0.01	0.29	0.04
527	Butanoic acid	107-92-6	60	28.94	1625	20.16	0.2	30.12	2.9	81.78	15.38	50.9	6.9	1.08	0.23	3.81	0.44	1.86	1.76	0.65	0.09	0.51	0.05	0.44	0.01	0.43	0.05									1.2	0.22	0.44	0.11	0.13	<0.01	0.27	0.02	0.28	0.01	0.12	0.02	0.08	0.01
528	3-Methyl-2-oxo-2H-pyrane-6-carboxylic acid	3060-42-2	109	31.98	1724													0.15	0.05	0.26	0.01	0.26	0.03					0.02	<0.01	0.03	<0.01	0.03	<0.01	0.02	<0.01							0.16	0.02
529	2,2-Dimethylbutyric acid	595-37-9	99	33.37	1770	5.54	0.2	4.32	0.17	7.42	1.72	4.39	1.16	0.65	<0.01	0.48	0.19	6.61	1.33	10.4	0.85	4.77	0.85	6.96	0.51	1.39	0.32									29.77	3.66	9.31	1.66	17.02	0.8	10.4	0.43	23.52	0.77	3.82	0.55
530	Heptanoic acid, 2-ethyl-	3274-29-1	95	34.98	1828	3.85	0.32	4.87	0.34	6.54	2.13	3.59	0.81	0.63	0.08	5.24	0.59	5.46	1.3	17.54	1.23	8.33	1	0.28	0.03	5.38	1.39									11.69	1.25	58.74	5.23	11.42	0.58	59.08	1.72	8.08	0.2	1.42	0.16	3.25	0.33
531	Hexanoic acid	142-62-1	341	35.42	1845	22.07	1.23	27.44	2.09	138.01	18.95	135.26	20.72	14.6	0.66	13.05	0.76	0.19	0.03	0.25	0.05	0.19	0.01	0.15	<0.01	0.21	0.02									0.24	0.07	0.26	0.04	0.27	0.01	0.18	0.01	0.23	0.05			0.9	0.01
532	Heptanoic acid, anhydride	626-27-7	113	35.98	1867	4.88	0.31	1.3	0.07	0.66	0.17					0.1	0.01	0.01	0.01	0.02	<0.01	0.01	<0.01			0.02	<0.01									0.28	0.12	0.03	0.01	0.02	<0.01	0.04	<0.01	0.04	<0.01
533	cis-5-Dodecenoic acid	2430-94-6	87	36.26	1878													0.18	0.05	0.29	0.02	0.21	0.02	0.18	<0.01	0.16	0.03																			0.03	<0.01
534	3,3-Dimethylbutanoic acid	1070-83-3	153	37.22	1917			0.35	0.09	0.04	0.01	0.33	0.04	0.13	0.01	0.05	0.01	0.43	0.15	0.31	0.02	0.33	0.07			0.73	0.13																			0.16	0.02
535	Heptanoic acid	111-14-8	60	37.91	1947			1.14	0.05	0.57	0.14	0.25	0.08	0.92	0.03	0.46	0.02																			9.9	1.71	1.09	0.06	1.27	1.22	1.93	0.13	0.18	<0.01	0.07	0.01	0.27	0.03
536	3,4,5-Trimethoxycinnamic acid	90-50-6	177	40.17	2055	0.42	0.07	0.02	<0.01							0.01	<0.01																			0.05	<0.01
537	Octanoic acid	124-07-2	60	40.25	2059	55.18	4.01	37.05	2.73	99.13	10.43	62.52	4.41	21.81	1.65	17.93	0.6	53.66	4.24	56.46	1.94	38.29	2.06	41.44	0.65	38.84	4.23									22.59	14.03	19.78	1.81	24.05	5.08	22.82	4.57	25.65	4.08	0.26	0.04	0.01	<0.01
538	trans-2-Phenylcyclopropane-1-carboxylic acid	939-90-2	115	40.68	2081													0.19	0.06	0.3	0.01	0.18	0.05	0.23	0.02	0.21	0.06
539	Cyclopentanecarboxylic acid, 3-ethenyl-2-methylene-	108451-43-0	107	41.61	2134	0.22	0.06	0.02	<0.01	0.06	0.01	0.03	0.01	<0.01	<0.01	0.01	<0.01																			0.04	0.01					0.01	<0.01	0.01	<0.01
540	Sorbic Acid	110-44-1	112	41.97	2156																															0.09	0.03			0.02	<0.01	0.26	0.02	0.12	<0.01
541	Nonanoic acid	112-05-0	60	42.1	2163									8.23	0.61	2.76	3.38	0.78	0.12	1.23	0.07	13.55	8.89	14.17	1.21	18.57	3.56	4.04	0.6	5.41	0.36	5.55	0.5	1.78	0.51	14.99	2.21	0.25	0.02	8.25	0.25	0.2	0.01	13.88	0.38	7.27	1.11	4.14	0.2
542	5,7-Dioxobicyclo[2.2.2]octane-2,3-dicarboxylic acid	NA	108	43.02	2221																					2.29	1.69									0.38	0.28	1.02	0.02
543	Decanoic acid	334-48-5	60	43.63	2262	0.59	0.1	0.09	0.02	0.02	<0.01	0.2	0.04	0.04	<0.01	0.05	0.01	0.02	<0.01	0.02	<0.01															0.18	0.02					0.02	<0.01	0.02	<0.01	0.01	<0.01
544	Undecanoic acid	112-37-8	60	45.32	2371	0.07	0.01	0.22	0.01	0.08	0.01	0.11	0.06	0.03	<0.01	0.05	0.01																													0.05	0.01
545	4-acetylbutyric acid	3128-06-1	43	46.3	2429	0.03	0.01	0.06	0.01			0.11	0.01	0.05	<0.01	0.06	0.01	0.05	0.01	0.09	0.01	0.08	0.01	0.06	0.01	0.08	0.02	0.07	<0.01	0.05	<0.01	0.06	0.01			0.12	0.06			0.04	<0.01	0.03	<0.01	0.07	<0.01	0.04	0.01	0.02	<0.01
	Total acid contents					253.99	9.82	145.91	10.46	344.68	49.9	274.54	39.06	98.44	8.34	106.94	10.43	70.05	9.26	88.67	4.41	67.5	13.2	72	3.38	76.93	12.35	6.78	0.94	6.38	0.46	6.53	0.57	2.45	0.6	99.24	25.16	91.62	9.07	66.5	8.15	100.3	7.13	81.69	5.8	13.42	1.97	10.31	0.8
	Other compounds
546	Isoprene	78-79-5	67	4.7	607													0.02	<0.01			0.02	<0.01	0.02	<0.01																					0.09	0.01	0.04	0.01
547	Ethene, ethoxy-	109-92-2	72	4.83	646	12.22	1.44	8.2	0.55	4.03	1.29	1.51	0.52	2.75	0.67	1.2	0.38	0.39	0.12	0.46	0.01	0.4	0.07	0.52	0.07	0.37	0.13	0.63	0.41	0.08	0.02	0.04	0.01	0.14	0.01	0.55	0.08	0.24	0.06	0.22	0.01	0.34	0.04	0.28	0.02	0.19	0.05	6.1	0.07
548	Pentane, 3-ethyl-	617-78-7	70	5.24	743	0.08	0.01	0.18	0.03	0.17	0.03			0.24	0.09	0.55	0.24	0.06	0.02			0.02	<0.01			0.03	0.01	0.05	0.02	0.09	0.03	0.03	<0.01	0.67	0.31			0.06	0.01	0.1	0.04	0.04	0.01	0.05	<0.01	0.13	0.03	0.04	<0.01
549	Furan	110-00-9	68	5.55	789	0.08	<0.01	0.14	0.01	0.06	0.02	0.06	0.04	0.05	0.01			0.03	0.01					0.02	<0.01
550	Heptane, 2,4-dimethyl-	2213-23-2	85	5.61	799	1.48	1.01	0.96	0.15	0.18	0.09	0.11	<0.01	1.13	0.44	2.04	0.82	0.19	0.06	0.05	0.04	0.08	<0.01	0.04	0.01	0.09	0.04	0.13	0.05	0.25	0.07	0.08	0.01	3.28	1.28	0.04	0.01	0.15	0.02	0.32	0.12	0.14	0.04	0.19	<0.01	0.42	0.09	0.1	0.01
551	Propanal, 2-methyl-	78-84-2	72	5.71	807	6.26	1.97	5.5	0.4	3.99	1.45	0.74	0.27	0.63	0.04	0.51	0.14	2.72	0.66	3.79	0.49	3.54	0.49	1.98	0.22	2.47	0.68									0.31	0.03	0.82	0.16	0.12	0.01	0.22	0.02	0.4	0.01
552	Methane, diethoxy-	462-95-3	59	6.14	841	38.14	11.42	24.15	1.7	3.97	0.7	0.42	0.15	0.25	0.03	0.53	0.1	19.41	7.33	14.78	1.87	18.33	3.76	41.42	4.8	15.75	2.03									3.84	0.39	4.16	0.71	0.8	0.04	2.96	0.27	2.57	0.09	10.14	2.45	0.48	0.02
553	Octane, 4-methyl-	2216-34-4	43	6.18	844																							0.29	0.2	0.34	0.22	0.07	0.01
554	trans-1-Ethoxy-1-butene	NA	57	6.21	847	4.46	0.52	6.67	0.55	0.64	0.24	0.59	0.22	1.37	0.23	0.68	0.07	1.89	0.58	2.95	0.43	2.88	0.52	1.39	0.21	1.6	0.81									0.21	0.02	0.55	0.16	0.12	0.03	0.24	0.04	0.4	0.02			0.18	0.01
555	2,4-Dimethylhept-1-ene	19549-87-2	70	6.45	866													0.1	0.01					0.01	<0.01			0.1	0.05	0.16	0.04									0.16	0.06	0.06	0.02	0.08	<0.01	0.21	0.05
556	1,4-dimethoxy-1,3-butadiene	24000-38-2	78	7.85	947	0.08	0.02					0.83	0.31	0.11	0.02	0.24	0.11	0.2	0.01			0.15	0.04					0.4	0.04	0.4	0.1	0.39	0.01			0.39	0.06			0.25	0.01	0.23	0.02	0.23	0.02	0.24	0.01	0.27	0.06
557	Furan, 2,5-dimethyl-	625-86-5	81	7.92	950									0.85	0.24	0.54	0.22
558	Butane, 1,1-diethoxy-	3658-95-5	47	8.42	974	4.15	0.26	5.81	0.57	0.96	0.07			0.71	0.11	0.51	0.25	1.77	0.66	3.08	0.43	3.64	1.02	1.72	0.2	2.36	0.4									0.1	0.02	0.62	0.19	0.08	<0.01	0.17	0.02	0.34	0.02	0.04	0.02	0.1	0.01
559	2,4-Dimethylfuran	3710-43-8	96	8.43	974									0.03	0.01
560	Octane, 4-ethyl-	15869-86-0	57	9.03	1003																																											0.1	<0.01
561	1,3-Dioxane, 2,4,6-trimethyl-, (2à,4à,6à)-	NA	115	9.68	1025	0.43	0.1	0.6	0.03
562	2,3,6,7-Tetramethyloctane	52670-34-5	71	9.69	1026	0.12	0.01							0.29	0.1	0.22	0.08
563	2-Ethyl-5-methylfuran	1703-52-2	95	9.77	1029									0.27	0.09	0.24	0.08
564	Ether, 2-ethylhexyl tert.butyl	62625-25-6	56	10.55	1056	0.16	0.01	0.12	0.01																							0.46	0.19	0.42	0.06
565	Butane, 1-(1-ethoxyethoxy)-	57006-87-8	73	10.57	1056	0.17	0.03	0.41	0.03					40.3	7.9			0.14	0.04	0.23	0.07	0.21	0.12	0.39	0.06	0.33	0.12
566	Camphene	79-92-5	93	10.66	1060			0.02	<0.01											0.07	<0.01	0.03	0.01			0.03	0.01																			0.03	<0.01	0.01	<0.01
567	Butane, 1,1-diethoxy-3-methyl-	3842-03-3	47	11	1071	16.29	5.21	39.22	4.28	8.95	2.03	0.12	0.03	2.71	0.32	2.31	0.87	0.18	0.07	0.22	0.04	0.37	0.11	0.23	0.03	0.2	0.04									0.05	<0.01	0.18	0.06	0.11	0.01	0.16	0.02	0.24	0.01	0.03	0.02	0.16	0.03
568	2-Vinylfuran	1487-18-9	65	11.04	1073	0.28	0.06							0.27	0.04	1.04	0.12
569	Disulfide, dimethyl	624-92-0	94	11.06	1074	7.64	2.03	16.98	1.27	2.37	0.13	4.12	0.58	1.15	0.16	3.13	0.41			0.02	<0.01	0.02	<0.01															0.02	<0.01	0.03	<0.01	0.04	0.01	0.07	<0.01	0.03	0.01
570	Pentane, 1-(1-ethoxyethoxy)-	13442-89-2	73	11.53	1090	0.97	0.11	1.45	0.13					0.18	0.04	0.11	0.06	0.26	0.12	0.37	0.03	0.39	0.1	0.45	0.08	0.34	0.13									0.23	0.06	0.15	0.05	0.05	0.01	0.12	<0.01	0.13	0.01			0.13	0.02
571	Thiophene, 2-methyl-	554-14-3	97	11.56	1091	0.16	0.04	0.21	0.03																													0.02	<0.01			0.02	<0.01	0.15	<0.01
572	2H-Pyran, 2-ethenyltetrahydro-2,6,6-trimethyl-	7392-19-0	139	11.91	1103	0.06	0.01											2.86	0.9	3.69	1.27	3.93	0.38	2	0.22	2.53	0.71											0.05	0.01	0.07	0.01
573	2-Isopropyl-5,5-Dimethyl-1,3-dioxane	7651-50-5	115	12.21	1112	0.23	0.11	0.41	0.03
574	2-Butylfuran	4466-24-4	81	12.71	1127	0.56	<0.01	0.5	0.01					0.47	0.15	0.38	0.11	0.07	0.02	0.08	<0.01	0.08	0.01	0.1	<0.01	0.05	0.02									0.93	0.21	0.13	0.02	0.12	0.01	0.14	0.01	0.26	<0.01	0.09	0.01
575	Methyl ethyl disulfide	20333-39-5	108	13.31	1145
576	Furan, 2,5-diethyltetrahydro-	41239-48-9	81	13.48	1150																																									0.49	0.09
577	2-Vinyl-5-methylfuran	NA	108	13.51	1151																															0.05	<0.01			0.03	<0.01	0.04	<0.01	0.03	<0.01
578	β-Myrcene	123-35-3	93	13.66	1155	0.17	0.02	0.13	0.01					0.11	0.01	0.05	0.03	0.06	0.01	0.12	<0.01	0.08	<0.01			0.07	0.02							0.61	0.16	0.22	0.02	0.05	<0.01			0.05	<0.01	0.06	<0.01	0.11	0.01	0.05	<0.01
579	Disulfide, methyl propyl	2179-60-4	80	14.21	1172	0.2	0.07	0.49	0.05																											<0.01	<0.01
580	2,6-Dimethyl-1,3,5,7-octatetraene, E,E-	460-01-5	91	14.49	1181													0.86	1.19	0.06	0.01	0.53	0.71	0.01	<0.01	0.26	0.31									0.08	0.02	0.04	<0.01	0.03	<0.01			0.02	<0.01	0.05	0.01
581	cis-5-Isopropenyl-2-methyl-2-vinyltetrahydrofuran	54750-69-5	68	14.87	1192													0.23	0.04	0.23	0.02	0.42	0.03			0.25	0.04
582	Cyclopentanone, 2-methyl-	1120-72-5	42	15.03	1197																																					0.04	<0.01					0.03	<0.01
583	1,1,2,2-Tetramethoxypropane	19255-83-5	149	15.09	1198									0.03	<0.01	0.03	<0.01	0.03	0.01			0.04	<0.01	0.04	<0.01	0.04	0.01	0.07	0.01	0.05	0.01	0.09	0.02											0.03	<0.01	0.04	<0.01	0.05	<0.01
584	l-Phellandrene	99-83-2	93	15.15	1200																															0.05	0.01									0.01	<0.01
585	Cyclopentanone, 3-methyl-	1757-42-2	69	15.8	1219																																					0.03	<0.01			0.13	0.03	0.05	<0.01
586	2,3-Dehydro-1,8-cineole	92760-25-3	109	15.82	1220													0.02	<0.01	0.03	<0.01	0.02	<0.01	0.02	<0.01	0.02	<0.01
587	Hexane, 1,1-diethoxy-	3658-93-3	103	16.08	1227			0.37	0.07					0.16	0.03	0.17	0.02
588	Furan, 2-pentyl-	3777-69-3	81	16.1	1228	22.52	1.57	33.44	2.45					17.2	6.67	18.24	6.74	2.82	0.51	2.69	0.18	2.94	0.41	3.8	0.11	2.14	0.22	0.08	0.01	0.09	0.01	0.07	0.01	0.44	0.12	16.67	6.56	4.61	0.45	2.98	0.19	4.52	0.2	7.61	0.14	1.4	0.13	0.09	0.01
589	Furan, tetrahydro-2,2-dimethyl-5-(1-methyl-1-propenyl)-	7416-35-5	139	16.59	1242													0.86	0.29	1.39	0.26	1.13	0.09	0.38	0.25	1.13	0.1																			0.49	0.06
590	Z-á-ocimene	13877-91-3	93	16.78	1248																															0.1	0.01	0.03	<0.01			0.02	<0.01	0.03	<0.01
591	Thiazole	288-47-1	85	17.05	1255																																	0.16	0.05	0.21	0.01	0.29	0.02	0.29	0.04
592	Pyrazine, methyl-	109-08-0	94	17.63	1272	0.7	0.02	0.63	0.02																																					0.15	0.02
593	1,1,3-Triethoxybutane	5870-82-6	47	18.44	1296	0.17	<0.01	0.26	0.03							0.06	<0.01																															0.25	0.08
594	Propane, 1,1,3-triethoxy-	7789-92-6	47	18.67	1303	0.06	0.01	0.22	0.03					0.14	0.03	0.63	0.23	0.02	0.01	0.1	0.01	0.05	0.02	0.04	<0.01	0.06	0.01											0.03	0.01	0.03	<0.01	0.07	0.01	0.06	<0.01	0.14	0.06	0.13	0.04
595	Cyclohexane, 1,1,3,5-tetramethyl-, cis-	50876-32-9	125	18.79	1306									0.22	0.02	0.47	0.09																			0.09	0.01	0.05	<0.01	0.07	0.01			0.05	<0.01
596	Heptane, 1,1-diethoxy-	688-82-4	47	19.45	1326																																			0.05	<0.01			0.08	<0.01
597	Pyrazine, 2,5-dimethyl-	123-32-0	108	19.52	1328	0.53	0.04	0.62	0.02																																	0.04	<0.01	0.02	<0.01	1.04	0.14	0.31	0.02
598	Pyrazine, 2,6-dimethyl-	108-50-9	108	19.71	1334																																									1.21	0.17
599	2H-Pyran, tetrahydro-4-methyl-2-(2-methyl-1-propenyl)-	16409-43-1	69	20.32	1352							0.29	0.03	0.16	0.05	0.13	0.01	0.22	0.05	0.41	0.05	0.81	0.15	0.28	0.02	0.28	0.05	0.22	0.04	0.19	0.04	0.22	0.03	0.04	<0.01	0.66	0.07	0.3	0.03	0.16	0.02	0.35	0.01	0.64	0.01	0.22	0.07	0.24	0.02
600	2-Pentenylfuran	NA	107	20.93	1371	0.06	0.01	0.07	<0.01
601	Cyclohexene, 1-methyl-4-(1-methylethylidene)-	586-62-9	136	21.34	1383													0.09	0.01																			0.06	<0.01							0.06	<0.01
602	Trisulfide, dimethyl	3658-80-8	126	21.54	1389	26.75	5.48	34.78	2.92					1.18	0.17	3.11	0.48
603	Pyrazine, 2-ethyl-6-methyl-	13925-03-6	121	21.55	1389	4.56	2.53	3.09	0.11																																					0.52	0.03	0.17	<0.01
604	2,5-Diacetylfuran	38071-72-6	137	21.69	1393															0.02	<0.01	0.03	0.01	0.02	<0.01
605	Pyrazine, 2-ethyl-3-methyl-	15707-23-0	121	21.76	1395
606	trans-2-(2-Pentenyl)furan	70424-14-5	107	21.82	1397	0.28	0.01	0.32	0.02					0.1	0.01	0.09	0.01																			0.07	0.02							0.03	<0.01
607	Pyrazine, trimethyl-	14667-55-1	82	22.2	1409	0.84	0.05	4.68	0.16			3.54	0.28	0.54	0.06	0.47	0.06	0.57	0.18	0.95	0.03	0.76	0.08	0.51	0.05	0.7	0.23									0.36	0.04	0.17	0.03	0.15	0.01	0.15	0.01	0.18	0.01	0.34	0.04	0.11	0.01
608	Cyclopentane, (2-methylpropylidene)-	53366-58-8	67	22.74	1426	0.92	0.13							0.47	0.04	0.44	0.06			0.03	<0.01	0.03	0.01	0.05	<0.01											3.09	0.37	0.14	0.02	0.21	0.01	0.09	0.01	0.18	0.02
609	Pyrazine, 3-ethyl-2,5-dimethyl-	13360-65-1	135	23.54	1451	0.31	0.09	0.27	0.01																																					0.34	0.05	0.09	0.01
610	1-Methoxy-2-ethoxyethyl-1-furan	0-00-0	97	23.67	1455	1.68	0.34					0.36	0.01			2.47	0.35																			1.71	0.13	0.25	0.01					1.76	0.02
611	2-Methyl-3-propylpyrazine	15986-80-8	108	24.1	1469																																									0.04	0.01
612	Cycloheptanol, 1-allyl-2-methylene-	NA	45	24.14	1470	0.64	<0.01	0.94	0.1
613	Furfural	98-01-1	95	24.34	1476	61	1.83	58.04	4.05	2.41	0.28	2.61	0.03	3.12	0.09	4.16	0.31	9.57	2.42	15.88	3.22	15.07	0.89	8.77	0.56	8.51	1.87	0.02	<0.01	0.02	<0.01	0.02	<0.01			9.84	1.39	7.49	0.51	2.18	0.02	5.6	0.31	4.76	0.31	1.03	0.1	0.02	<0.01
615	Pyrazine, tetramethyl-	1124-11-4	136	24.49	1481	24.98	0.84	12.31	0.5					0.51	0.04	0.2	0.02
616	Vitispirane	65416-59-3	192	25.01	1497													0.06	0.01	0.06	<0.01			0.06	<0.01	0.06	0.01
617	4-Acetyl-3-methylpyrazole	NA	109	25.1	1500	0.73	0.01	0.59	0.01
618	1,2,4-Methenoazulene, decahydro-1,5,5,8a-tetramethyl-, [1S-(1à,2à,3aá,4à,8aá,9R*)]-	1137-12-8	107	25.31	1507	0.45	0.11	0.43	0.03	0.05	<0.01	0.06	0.01	0.24	0.04	0.24	0.02																			0.33	0.06							0.05	<0.01
619	2,6,10,10-Tetramethyl-1-oxa-spiro[4.5]dec-6-ene	36431-72-8	138	25.39	1509																																					0.11	0.01	0.08	<0.01			0.12	0.01
620	Geranyl ethyl ether 2	0-00-0	93	25.44	1511	1.12	0.25	0.75	0.04													1.02	0.05	1.06	0.06															0.03	<0.01	0.14	0.01			0.13	0.02
621	Ethanone, 1-(2-furanyl)-	1192-62-7	95	25.65	1518	14.48	0.8	10.77	0.32									2.69	0.67	3.17	0.13	2.99	0.23	2.5	0.19	1.95	0.54									0.98	0.15	1.61	0.1	1.31	0.02	2.27	0.08	1.53	0.03	9.57	0.94	1.08	0.01
622	Nonane, 1,1-diethoxy-	54815-13-3	103	25.92	1527	0.67	0.07	1.06	0.14	13.1	5.59	0.42	0.13	0.18	0.04	0.11	0.01
623	Panaxene	871660-95-6	192	26.2	1536	0.41	0.11	0.26	0.02					0.1	0.02	0.06	0.01
624	1-Oxaspiro[4.5]dec-6-ene, 2,6,10,10-tetramethyl-	NA	138	26.51	1546									0.53	0.07	0.14	0.01	0.18	0.05	0.16	0.03	0.26	0.01	0.18	0.01	0.12	0.03									0.14	0.04	0.19	0.01	0.03	<0.01	0.12	0.01	0.08	<0.01	0.5	0.05	0.19	0.01
625	1-Methoxy-2-ethoxyethyl-1-furan	0-00-0	125	26.58	1548	3.1	0.72	6.43	0.35	2.91	0.41	0.84	0.21	3.27	0.41	3.34	0.28	0.05	0.02	0.06	0.01	0.08	<0.01	0.03	<0.01	0.03	0.01									3.29	0.74	0.36	0.03	0.29	0.03	0.63	0.08	0.64	<0.01	0.09	0.01
626	cis-Pinane	NA	123	26.7	1552	0.06	0.02	0.03	<0.01
627	1,3-Dioxolane, 2-(1-propenyl)-	NA	99	27.24	1569	2.09	0.03	2.19	0.12	1.26	0.21	0.09	<0.01					0.16	0.05	0.23	0.01	0.25	0.04	0.18	0.02	0.15	0.08											0.27	0.05			0.21	0.02	0.14	0.01
628	1-Propanone, 1-(3-acetyl-2,2-dimethylcyclopropyl)-2-methyl-	NA	111	27.36	1573	0.95	0.02	0.76	0.02	0.53	0.07	0.95	0.06	1.7	0.15	0.21	0.09
629	6,7-Dimethyl-1,2,3,5,8,8a-hexahydronaphthalene	NA	109	27.45	1576	0.6	0.11	0.43	0.01	0.08	0.11	0.02	0.01	0.12	<0.01	0.1	0.01	0.36	0.13	0.25	0.05			0.46	0.04											0.23	0.05			0.06	<0.01	0.19	0.02	0.14	<0.01	0.26	0.04	0.04	<0.01
630	1,4-Cyclohexadiene, 3,3,6,6-tetraethyl-	2223-54-3	163	27.64	1582			0.03	<0.01									0.38	0.12	0.75	0.06	0.7	0.04	0.39	0.02	0.5	0.15											0.05	<0.01			0.2	0.02	0.12	<0.01
631	1-(o-Tolyl)-1-propyne	NA	130	27.88	1590																									0.01	<0.01	0.02	<0.01	0.02	<0.01
632	Cyclopropane, 1,1,2-trimethyl-3-(2-methyl-1-propenyl)-	NA	123	28.14	1599	0.02	<0.01	0.02	<0.01					0.03	<0.01	0.03	<0.01	0.03	0.01			0.05	0.01	0.04	<0.01	0.05	0.01	0.03	0.01	0.04	<0.01	0.05	0.01			0.05	0.01	0.01	<0.01	0.03	<0.01	0.02	<0.01	0.04	<0.01	1.08	0.08	0.16	0.01
633	2-Isoamyl-6-methylpyrazine	91010-41-2	108	28.96	1626	2.54	0.12	1.52	0.08	0.38	0.06
634	2-Acetyl-5-methylfuran	1193-79-9	109	29.01	1627	15.2	1.29	14	0.55	2.54	0.48	0.23	0.03	0.15	0.01	0.25	0.01	0.17	0.05	0.14	0.01	0.16	0.02	0.33	0.01	0.11	0.01									0.15	0.01	0.23	0.03	0.06	<0.01	0.28	0.01	0.14	<0.01	0.56	0.07	0.07	<0.01
635	2-propyl-5-vinylthiophene	NA	123	29.7	1650																																									0.08	<0.01
636	Thiophene, 2-butyl-5-ethyl-	54411-06-2	153	29.98	1659	2.02	0.36	1.12	0.02	4.03	0.59	3.83	0.58	1.74	0.19	2.3	0.12	5.46	1.32	2.31	0.33	5.34	0.13	1.88	0.11	2.4	0.67	0.02	<0.01	0.02	<0.01	0.02	<0.01			13.78	1.06	2.88	0.2	2.86	0.26	4.91	0.24	2.36	0.11	0.4	0.03	10.22	0.62
637	2,3-Dimethyl-5-isopentylpyrazine	18450-01-6	122	30	1659																																									0.13	0.03
614	β-Famesene	18794-84-8	83	30.43	1673													1.93	0.14	2.12	0.12	2.22	0.13	1.44	0.19	0.2	0.01
638	Pyrazine, 2,5-dimethyl-3-(3-methylbutyl)-	18433-98-2	122	31.21	1699	2.79	0.34	1.78	0.09	0.72	0.03	1.06	0.28	0.43	0.07	0.22	0.02	5.6	1.03	11.64	0.96	11.17	1.27	7.93	0.68	12.58	3.72	0.02	<0.01	0.02	0.01	0.02	<0.01			0.79	0.16	1.08	0.21	0.16	0.01	1.09	0.07	0.81	0.04	2.12	0.33	0.5	0.05
639	N-Isopropylidenefurfurylamine	NA	81	31.46	1707	3.11	0.56	1.86	0.15									0.17	0.04	0.1	0.01	0.24	0.04	0.22	0.04	0.16	0.04	0.03	0.01	0.04	<0.01	0.13	0.03	0.07	0.02			0.11	0.01	0.09	<0.01	0.25	0.02	0.24	<0.01	0.09	0.02	0.08	0.01
640	2-(3-METHYLBUTYL)-3,5,6-TRIMETHYLPYRAZINE	10132-43-1	53	31.99	1725	0.61	0.05	0.35	0.01					0.01	<0.01	0.02	<0.01							0.43	0.03	0.17	0.05											0.09	0.01	0.13	0.01	0.39	0.02	0.21	0.01			0.13	0.01
641	5,9-Tetradecadiyne	51255-61-9	105	32.53	1743	0.25	0.1			4.55	0.06	0.96	0.05	3.03	0.33	8.33	0.13																													0.47	0.05
642	α-Farnesene	502-61-4	93	32.72	1749																																	0.22	0.01			0.33	0.01			0.27	0.04
643	Azulene	275-51-4	128	33.07	1760	4.77	0.43	6.56	0.24	1.55	0.09	0.46	0.17	4.62	0.2	7.19	0.57	28.31	2.12	17	0.46	26.5	1.69	19.48	2.02	15.22	3.15	0.05	<0.01	0.11	0.01	0.07	0.01	0.05	0.01	65.63	19	27.67	3.39	4.95	0.2	39.48	2.09	65.49	6.89	7.2	0.9	16.02	1.07
644	1-Heptyne	628-71-7	68	34.07	1793	2.89	0.06			0.92	0.36			0.41	0.29	0.55	0.39
645	cis-(Z)-α-Bisabolene epoxide	NA	189	34.24	1799	0.39	0.01	0.25	0.01			1.08	0.06			2.76	0.17																			0.14	0.03					0.1	0.01	0.08	<0.01
646	(2S,3R)-2,3-epoxy-3-methyl-4-nonyne	NA	137	34.42	1805																							0.03	0.01	0.04	<0.01	0.04	<0.01	0.02	<0.01	0.22	0.04			0.07	<0.01	0.09	0.01	0.14	0.02	0.06	0.01	0.02	<0.01
647	1,3-Cyclopentadiene, 1,2,3,4,5-pentamethyl-	4045-44-7	161	35.36	1843	0.1	0.01	0.07	0.01	0.05	0.01	0.04	0.01			0.08	<0.01																			2.76	0.47
648	Bicyclo[3.1.1]heptane, 2,6,6-trimethyl-3-(2-propenyl)-, (1à,2á,3à,5à)-	NA	61	36.29	1879	0.8	0.03	0.66	0.07					0.46	0.04	0.21	0.01											0.09	0.01	0.05	<0.01	0.06	<0.01	0.04	0.01					0.06	0.01			0.1	0.01	0.09	0.01	0.09	<0.01
649	4,4-Dimethoxy-2-methyl-1-butene	49748-27-8	47	36.65	1893	0.7	0.02									0.14	0.02
650	Furan, 2,5-dihydro-2,5-dimethoxy-	332-77-4	99	36.75	1897																																									0.05	0.01	0.05	<0.01
651	2,6-Diethoxytetrahydropyran	NA	72	37.24	1918	1.77	0.27	0.47	0.02
652	1,1-Diacetylcyclopropane	695-70-5	126	37.56	1932																																	0.07	0.01	0.05	<0.01	0.12	0.01	0.19	0.02			0.07	0.01
653	1H-3a,7-Methanoazulene, octahydro-1,4,9,9-tetramethyl-	25491-20-7	107	38.23	1961																													0.08	0.09
654	cis-4-methoxy thujane	NA	93	38.3	1964	2.3	0.09	1.01	0.09	0.74	0.1			0.23	<0.01	0.11	<0.01	0.21	0.05	0.18	0.01	0.17	0.04	0.16	0.01	0.13	0.04									0.49	0.06	0.22	0.03	0.06	0.01	0.56	0.03	0.53	0.02	0.1	0.02
655	4,5-Dimethyl-2-methylene-4-hexenyl tetrahydro-2H-pyran-2-yl ether	NA	85	38.82	1987	1.79	0.2	0.02	<0.01	0.64	0.14	0.22	0.05	0.04	<0.01	0.07	0.02	0.03	0.01	0.02	<0.01	0.02	<0.01	0.02	<0.01	0.02	<0.01									0.18	0.09	0.02	<0.01	0.01	<0.01	0.03	<0.01	0.02	<0.01			0.01	<0.01
656	1H-Indene, 3-ethenyl-2,3-dihydro-1,1-dimethyl-	NA	157	39.46	2017			0.15	0.01			0.08	0.01	0.1	0.02	0.1	<0.01											0.07	0.01	0.07	<0.01	0.08	0.01	0.03	<0.01	0.21	0.06					0.07	<0.01	0.12	<0.01			0.05	<0.01
657	Isolongifolene, 4,5,9,10-dehydro-	156747-45-4	185	40.61	2077																															0.01	<0.01					0.03	<0.01	0.01	<0.01
658	3-Formyl-4,5-dimethyl-pyrrole	NA	122	41.22	2111			0.16	0.01																											0.01	<0.01	0.01	<0.01							0.03	<0.01	<0.01	<0.01
659	2-Methylnaphtho[2,1-b]furan	NA	181	45.55	2385	1	0.25	0.04	0.01	0.18	0.04	0.06	0.02	0.02	<0.01	0.03	0.01	0.02	<0.01	0.01	<0.01	0.01	<0.01	0.01	<0.01	0.01	<0.01									0.18	0.07	0.01	<0.01			0.06	0.01	0.03	<0.01
660	Ethanone, 1-[4-(1-hydroxy-1-methylethyl)phenyl]-	54549-72-3	163	47.61	2503	0.04	0.01			0.02	<0.01
661	Cyclohexane, 1,1-dimethoxy-2-methyl-	38574-09-3	101	50.54	2625	0.1	0.01			0.35	0.1	0.33	0.01
	Total other compound contents					308.24	43.9	315.97	22.74	62.35	14.78	26.03	4.16	95.1	19.78	71.56	14.37	91.46	21.14	89.87	10.69	107.16	12.75	100.99	10.37	73.47	16.52	2.33	0.91	2.09	0.57	1.95	0.37	5.91	2.08	129.23	31.61	55.62	6.69	18.89	1.2	67.87	3.88	94.49	7.97	42.75	6.42	38.18	2.27
	Unidentified compounds
662	Analyte1		41	4.41	553	0.1	0.02	0.15	<0.01	0.12	0.03	0.2	0.04	0.08	<0.01	0.05	0.01			0.08	0.02	0.06	0.02			0.06	0.01	0.11	0.03	0.13	0.02	0.2	0.03			0.08	0.02			0.05	<0.01			0.05	<0.01	0.05	0.01	0.19	0.02
663	Analyte2		57	5.42	770	0.42	0.03	0.31	0.02							0.04	<0.01																															0.06	0.01
664	Analyte3		72	8.56	981	0.15	0.01	0.12	0.01
665	Analyte4		71	8.81	993	0.18	0.06	0.83	0.08																			0.03	<0.01	0.03	0.01			7.24	2.02													0.04	<0.01
666	Analyte5		71	9.16	1007	2.48	0.37	9.36	0.83					4.91	1.56	2.7	1.03
667	Analyte6		101	9.28	1011	0.27	0.05	0.37	0.02					0.08	0.01	0.07	<0.01
668	Analyte7		97	9.33	1013	0.06	0.01	0.06	<0.01					0.04	<0.01	0.07	0.02																			0.03	<0.01	0.01	<0.01					0.02	<0.01
669	Analyte8		83	9.37	1014	0.07	0.01	0.1	0.02					0.08	0.04	0.07	0.02																	0.25	0.05
670	Analyte9		83	9.47	1018													0.1	0.02			0.09	<0.01	0.17	0.01	0.18	0.12									0.21	0.04	0.05	0.01	0.14	0.03	0.04	0.01	0.11	<0.01	0.06	0.01	0.08	<0.01
671	Analyte10		71	9.61	1023													0.02	<0.01			0.02	<0.01	0.01	<0.01															0.07	<0.01			0.09	<0.01	0.24	0.05	0.37	0.01
672	Analyte11		68	10.31	1047													0.06	0.01	0.05	0.01	0.06	<0.01			0.04	0.01
673	Analyte12		47	10.89	1068	2.53	0.82	6.06	0.67	0.57	0.27			0.42	0.05	0.32	0.1	0.3	0.11	0.45	0.09	0.57	0.14	0.29	0.04	0.35	0.06											0.11	0.03	0.04	<0.01	0.05	0.01	0.08	<0.01	1.11	0.28	0.01	0.01
674	Analyte13		85	11.35	1084	4.22	1.03	2.59	0.22					0.75	0.14	0.31	0.12	0.09	0.03	0.12	0.01	0.12	0.02	0.11	0.01	0.09	0.02									0.2	0.01	0.12	0.03	0.1	0.01	0.19	0.02	0.24	0.01	0.03	0.01
675	Analyte14		55	11.53	1090	0.3	0.11	0.35	0.01
676	Analyte15		125	11.63	1094	0.01	<0.01											0.04	0.01	0.04	0.01	0.04	<0.01	0.03	<0.01	0.03	0.01							0.31	0.1											<0.01	<0.01	<0.01	<0.01
677	Analyte16		35	11.69	1096																															0.17	0.01					0.11	0.01	0.13	<0.01
678	Analyte17		69	11.96	1105	0.13	0.01	0.15	0.02
679	Analyte18		72	12.08	1108	0.08	0.01	0.13	<0.01
680	Analyte19		111	12.18	1111	0.04	<0.01	0.04	<0.01							0.04	0.01	0.05	0.02	0.07	0.03	0.08	0.01	0.05	0.01	0.04	0.01													0.01	<0.01	0.01	<0.01	0.02	0.01
681	Analyte20		72	12.42	1118	4.45	1.03	7.4	0.53							2.86	1.02	1.79	0.28					1.32	0.15																					0.24	0.06	0.42	0.01
682	Analyte21		114	12.62	1124	0.09	<0.01	0.08	0.01
683	Analyte22		143	12.98	1135	0.08	0.01	0.15	0.01
684	Analyte23		121	13.11	1139									0.05	0.02			0.09	0.02	0.07	<0.01	0.13	0.01	0.01	<0.01	0.03	<0.01									0.04	0.01	0.01	<0.01	0.04	0.01	0.01	<0.01	0.04	<0.01	0.11	0.02	0.12	<0.01
685	Analyte24		61	13.49	1150	2.4	0.65	2.75	0.2	0.21	0.01	0.59	0.02			0.04	0.01																					0.02	<0.01	0.03	<0.01							0.04	<0.01
686	Analyte25		71	13.76	1158	0.17	0.01	0.58	0.03					0.09	0.01	0.12	0.01			0.04	0.01	0.03	<0.01	0.04	<0.01																	0.05	<0.01			0.04	0.01
687	Analyte26		87	13.87	1162	1.45	0.24	0.96	0.1
688	Analyte27		56	14	1166	3.58	3.69	0.54	0.04					0.11	0.03			1.51	0.25	2.46	0.14	1.73	0.23	1.55	0.16	1.5	0.62
689	Analyte28		85	14.2	1172			1.18	0.1	8.05	0.07	11.03	0.91					0.17	0.05	0.11	<0.01	0.16	0.01	0.28	0.05	0.13	0.02
690	Analyte29		88	14.29	1174			4	0.3											0.03	0.01			0.08	<0.01	0.03	<0.01									0.04	0.01	0.15	0.03	0.31	0.04	0.18	0.02	0.22	0.01			0.01	<0.01
691	Analyte30		70	14.79	1190													0.93	0.13	1.05	0.33	1.49	0.12			1.11	0.14									0.31	0.05	0.76	0.02	35.85	6.47	0.2	0.03	0.32	0.01			0.59	0.02
692	Analyte31		58	14.9	1193									0.04	0.04	0.44	0.1			0.08	0.01	0.04	0.01																			0.06	<0.01	0.05	<0.01	0.1	0.02	0.07	<0.01
693	Analyte32		102	16.06	1227			0.62	0.07																															0.07	0.02	0.05	<0.01	0.1	<0.01	0.16	0.03
694	Analyte33		105	16.75	1247													0.86	0.22	1.22	0.19	0.51	0.05	0.27	0.03	0.34	0.14	0.32	0.08	0.89	0.08	0.46	0.14	1.52	0.39	0.19	0.11	0.32	0.04	1.25	0.03	0.53	0.1	1.21	0.02
695	Analyte34		101	16.83	1249																																									0.22	0.05	0.01	<0.01
696	Analyte35		47	17	1254													13.83	2.03	14.03	1.17	11.56	1.45	10.35	1.08	5.71	1.94									26.1	1.72	4.99	1.14	8.61	0.36	7.21	0.37	13.99	0.41	19.56	4.66
697	Analyte36		97	17.03	1255	0.29	0.04	0.37	0.02					0.1	0.01	0.09	0.02	0.16	0.09	0.11	0.01	0.07	0.01	0.04	0.01	0.06	0.02											0.13	0.03					0.08	<0.01
698	Analyte37		97	17.57	1270	1.27	0.15	1.07	0.05
699	Analyte38		99	17.65	1273	0.29	0.04	0.34	0.07							0.08	0.01
700	Analyte39		69	17.84	1278	0.5	0.07	0.54	0.01					0.36	0.03	0.72	0.02	0.23	0.08	0.62	0.02	0.35	0.02	0.15	0.01	0.25	0.09											0.19	0.01			0.24	0.03	0.21	0.01	0.08	0.01	0.27	0.01
701	Analyte40		81	17.87	1279	0.14	0.02	0.13	0.01					0.13	0.01	0.08	0.01			0.03	<0.01	0.03	<0.01													0.15	0.02	0.04	<0.01
702	Analyte41		93	17.95	1282	0.21	0.06	0.17	0.02					0.05	0.02	0.04	0.01	0.07	0.02	0.13	0.01	0.12	0.02	0.03	<0.01	0.11	0.01									0.04	0.01					0.02	<0.01	0.02	<0.01	0.04	<0.01	0.01	<0.01
703	Analyte42		72	18.77	1306	0.1	0.02	0.12	<0.01			0.34	0.02
704	Analyte43		327	18.87	1309			0.07	<0.01									0.05	<0.01	0.05	<0.01	0.04	<0.01	0.04	<0.01	0.05	<0.01									0.03	0.01	0.04	<0.01	0.04	<0.01	0.04	<0.01	0.05	<0.01	0.05	<0.01	0.05	<0.01
705	Analyte44		93	19.2	1319	1.16	0.32	1.1	0.07					0.12	0.01					0.4	0.11	0.42	0.02	0.08	0.01	0.36	0.05									0.09	0.04	0.5	0.01	0.27	0.04	0.21	0.02	0.21	<0.01
706	Analyte45		79	19.35	1323													3.31	1.07	5.66	0.25	4.41	0.55	2.77	0.25	4.04	1.44									0.52	0.05
707	Analyte46		45	19.42	1325													0.21	0.08	0.31	0.02	0.25	0.03	0.2	0.02	0.25	0.02									0.27	0.05	0.11	0.03	0.12	0.01	0.11	0.01	0.15	<0.01
708	Analyte47		82	19.54	1329																																									0.19	0.03	0.03	<0.01
709	Analyte48		327	19.74	1335	0.25	0.06	0.26	0.15													0.05	<0.01	0.05	<0.01											0.27	0.06	0.03	0.01	0.03	<0.01	0.05	<0.01	0.04	<0.01	0.04	<0.01	0.05	0.01
710	Analyte49		47	20.15	1347													0.19	0.07	0.25	0.01			0.23	0.02	0.16	0.02									0.25	0.04			0.07	<0.01	0.07	<0.01	0.14	<0.01	0.06	<0.01
711	Analyte50		119	20.66	1362	7.2	1.5	0.63	0.07															0.03	<0.01	0.03	0.01	0.1	0.03	0.37	0.02	0.09	<0.01	2.86	0.64			0.07	<0.01
712	Analyte51		125	20.68	1363									0.02	<0.01	0.03	<0.01							0.01	<0.01																			0.03	<0.01	0.03	0.01
713	Analyte52		139	20.88	1369																					0.01	<0.01									0.03	0.01
714	Analyte53		117	21.16	1378	0.21	0.01							0.29	0.05	0.45	0.07	0.18	0.05	0.15	0.03	0.11	0.01	0.12	0.01	0.1	0.03	0.09	0.05	0.42	0.05	0.16	0.04	0.67	0.16			0.06	0.01	0.3	0.03	0.2	0.02	0.28	0.01	0.16	0.03	0.17	0.01
715	Analyte54		119	21.45	1386					0.28	0.02	0.2	0.09							0.22	0.03	0.18	0.01					0.06	0.01	0.06	0.01	0.42	0.15	0.41	0.12									0.08	<0.01	0.05	0.01	0.01	<0.01
716	Analyte55		85	21.71	1394	3.21	2.12	1.66	1.98			0.22	0.05	1.29	0.22	0.44	0.01
717	Analyte56		69	21.99	1402																															2.73	0.79	0.15	0.21	0.13	0.18	0.17	0.12	0.26	0.08
718	Analyte57		71	22.37	1415													0.1	0.01	0.07	0.01	0.07	0.01			0.12	0.03									1.21	1.03	0.24	0.02	0.18	0.12	0.15	0.02	0.09	0.06	2.18	3.08	0.88	0.13
719	Analyte58		81	22.38	1415																															0.41	0.07			0.4	0.02	0.16	<0.01
720	Analyte59		45	22.78	1427	3.7	0.07	5.81	0.32					1.42	0.14	1.14	0.03
721	Analyte60		93	22.88	1430															0.11	0.01	0.07	<0.01	0.05	<0.01	0.09	0.01
722	Analyte61		59	23.61	1453	4.06	0.36	3.19	0.31									4.32	1	3.69	0.72	4.7	0.67	6.11	0.38	6.77	0.87											1.24	0.05			0.87	0.11	0.47	<0.01
723	Analyte62		85	23.98	1465					0.03	<0.01	0.02	<0.01					0.09	0.02	0.21	0.06	0.19	0.02	0.15	0.02	0.17	0.04									0.11	0.02									0.1	0.01
724	Analyte63		137	24.68	1487	0.33	0.1	0.23	0.01	0.44	0.13	0.15	0.05	0.28	0.04	0.21	0.02					0.5	0.05	0.14	0.01	0.33	0.14													0.2	0.01			0.22	<0.01			0.07	<0.01
725	Analyte64		59	25.73	1520																					0.45	0.07	0.31	0.05	0.33	0.14	0.37	0.15							0.45	0.07	0.49	0.03	0.59	<0.01	0.39	0.03	0.08	<0.01
726	Analyte65		102	25.87	1525	0.07	0.01	0.12	0.01
727	Analyte66		133	25.95	1528	0.16	0.02	0.1	0.01
728	Analyte67		140	26.06	1531	0.61	0.02	0.4	0.02							0.04	<0.01
729	Analyte68		93	26.08	1532	0.37	0.05	0.36	0.01			0.12	0.03	0.47	0.02	0.45	0.01			3.05	0.05																									0.2	0.02
730	Analyte69		163	26.29	1539									0.11	0.01							3.4	0.53			2.03	1.28									0.13	0.05									0.04	0.01
731	Analyte70		83	26.62	1549													0.59	0.1	0.66	0.05	0.68	0.04	0.78	0.06	0.65	0.17
732	Analyte71		140	26.81	1556			0.23	0.08									0.04	0.01	0.06	0.01	0.07	0.01	0.07	0.01	0.05	0.02													0.03	<0.01	0.02	<0.01	0.06	<0.01	0.07	0.01	0.06	<0.01
733	Analyte72		106	26.84	1557													0.04	0.01	0.05	0.01	0.05	<0.01	0.06	<0.01	0.03	0.01
734	Analyte73		121	27.31	1572	0.27	0.01	0.33	0.01
735	Analyte74		98	27.33	1573																																									0.02	<0.01
736	Analyte75		175	27.52	1579											0.02	<0.01	0.11	0.03	0.16	0.03	0.14	0.01	0.06	<0.01	0.16	0.03											0.12	0.01			<0.01	<0.01	<0.01	<0.01	<0.01	<0.01
737	Analyte76		134	27.58	1581	0.85	0.02	0.13	0.01
738	Analyte77		175	27.6	1581													0.32	0.09	0.48	0.08	0.43	0.02	0.15	0.01	0.34	0.06																			0.01	<0.01
739	Analyte78		109	27.67	1583	0.07	<0.01	0.07	<0.01
740	Analyte79		43	27.69	1584													0.22	0.06	0.18	0.01	0.35	0.05	0.38	0.01	0.44	0.03
741	Analyte80		95	27.78	1587			21.88	0.77									0.85	0.23	0.98	0.04	0.79	0.06	0.53	0.05	0.55	0.14																					0.73	0.02
742	Analyte81		89	27.9	1591																															0.51	0.14			0.12	0.02			0.16	<0.01			0.08	0.01
743	Analyte82		68	28.32	1605																																									0.22	0.05
744	Analyte83		57	28.47	1609																							0.22	0.07	0.31	0.04	0.35	0.03													0.12	0.02	0.1	0.01
745	Analyte84		177	28.62	1614	0.2	0.01	0.21	0.01					0.19	0.01	0.1	0.01	0.96	0.26	1.41	0.04	1.2	0.09	0.39	0.02	0.91	0.25									0.16	0.08	0.23	0.03	0.03	<0.01	0.12	0.01	0.11	<0.01	0.64	0.07	0.17	<0.01
746	Analyte85		130	28.77	1619	0.15	<0.01	0.08	<0.01
747	Analyte86		94	28.87	1623	0.39	0.03	0.27	0.01									0.01	<0.01	0.01	<0.01	0.01	<0.01	0.02	<0.01	0.02	<0.01											0.02	<0.01			0.01	<0.01	0.02	<0.01
748	Analyte87		132	29.05	1628													0.01	<0.01	0.02	<0.01	0.02	<0.01	0.01	<0.01	0.02	<0.01
749	Analyte88		87	29.16	1632	0.23	0.07	0.17	0.01
750	Analyte89		120	29.25	1635											0.04	<0.01	0.04	0.01	0.06	0.01	0.06	<0.01	0.04	<0.01	0.06	0.02	0.02	<0.01	0.02	<0.01	0.02	<0.01	0.03	0.01	0.1	0.03	0.09	0.01	0.02	<0.01	0.08	<0.01	0.09	<0.01
751	Analyte90		122	29.26	1635	0.16	<0.01	0.05	<0.01																																					0.12	0.02
752	Analyte91		108	29.29	1636	0.28	0.02	0.17	<0.01
753	Analyte92		127	29.79	1653	0.02	<0.01							0.04	0.01					0.17	0.09					0.09	0.03	0.04	<0.01	0.07	0.01	0.11	0.01			0.17	0.06					0.09	0.01	0.11	0.01	0.08	<0.01	0.07	0.01
754	Analyte93		137	30.01	1660	1.26	0.03																																							0.59	0.09	0.09	0.01
755	Analyte94		85	30.19	1666			9.53	0.44	4.43	0.93	4.8	1.79	0.46	0.31	0.38	0.03	1.13	0.14	1.63	0.09	1.76	0.21			1.09	0.78	0.14	0.03	0.17	0.02	0.31	0.03	0.07	0.01	4.05	0.43			0.44	<0.01			1.19	0.04			0.45	0.06
756	Analyte95		131	30.36	1671	0.8	0.06	0.72	0.04					0.21	0.03	0.11	<0.01																											0.03	<0.01	0.08	0.01
757	Analyte96		201	30.65	1681																																									0.09	0.01
758	Analyte97		107	31.1	1695	0.87	0.02	0.55	0.04	0.4	0.09	0.17	0.01	0.02	<0.01	0.06	<0.01	0.26	0.08	0.3	0.02	0.41	0.07	0.29	0.02	0.2	0.06									0.24	0.03			0.04	<0.01			0.07	<0.01
759	Analyte98		69	31.1	1695													0.6	0.1	1.25	0.14	0.93	0.03	1.18	0.09
760	Analyte99		68	31.38	1705	0.29	0.08	0.38	0.03	0.11	0.01	0.09	0.02	0.3	0.05	0.32	0.01	0.05	0.01	0.06	0.02	0.04	<0.01	0.05	<0.01	0.05	0.01	0.07	0.01	0.06	<0.01	0.07	0.02	0.49	0.09	0.08	0.04	0.03	<0.01	0.08	0.01	0.06	0.01	0.06	<0.01	0.1	0.01	0.08	<0.01
761	Analyte100		131	31.53	1710													0.24	0.05	0.34	0.01	0.34	0.03	0.92	0.06	0.25	0.13
762	Analyte101		122	31.56	1710	0.08	0.02											0.02	<0.01			0.03	<0.01
763	Analyte102		145	31.78	1718																							0.03	0.01			0.04	0.01	0.02	<0.01					0.03	<0.01			0.04	<0.01
764	Analyte103		117	31.87	1721																																							0.05	<0.01	0.14	0.03
765	Analyte104		93	32	1725	0.49	0.01	0.18	0.02
766	Analyte105		163	32.24	1733	0.25	0.01	0.13	0.01	0.1	0.03			0.08	<0.01	0.07	<0.01																					0.08	0.01	0.05	<0.01	0.06	<0.01	0.02	<0.01
767	Analyte106		110	32.31	1735													2.39	0.43	4.13	0.12	3.09	0.23	2.22	0.18
768	Analyte107		82	32.7	1748									0.24	0.03	0.21	0.01	0.64	0.15	0.28	0.01	0.3	0.05	0.2	0.04	0.18	0.07	0.28	0.05	0.28	0.02	0.3	0.04	0.03	0.01	0.16	0.01	0.08	0.01	0.17	0.01	0.17	0.03	0.23	0.01	0.22	0.03	0.2	0.01
769	Analyte108		54	32.77	1750	1.04	0.36			0.7	0.05	0.08	0.01	0.64	0.22	0.64	0.13	1.46	0.31	2.1	0.15	1.3	0.13	0.68	0.04	2.13	0.21									0.32	0.24
770	Analyte109		125	32.9	1754	1.76	0.05	2.37	0.17	0.99	0.07	1.92	0.55	0.88	0.01	1.4	0.08
771	Analyte110		123	33.28	1767	2.96	0.08	2.27	0.12					1.58	0.09	1.16	0.09
772	Analyte111		99	33.37	1770													1.24	0.19	2.04	0.07	1.78	0.14	0.84	0.04	1.34	0.2																			0.45	0.05
773	Analyte112		110	33.41	1772																															0.3	0.07			0.02	<0.01	0.49	0.02	0.4	0.01			0.11	0.01
774	Analyte113		111	33.53	1775													0.82	0.14	0.28	0.03	1.1	0.16	0.36	0.02	0.32	0.08											0.29	0.05			0.14	0.02	0.16	<0.01	0.01	0.01	0.06	0.01
775	Analyte114		94	33.96	1789	1.8	0.07	2.18	0.14																											0.05	0.01	0.08	0.01			0.06	<0.01	0.08	<0.01	0.95	0.12	0.12	<0.01
776	Analyte115		95	34	1791	3.97	0.39
777	Analyte116		136	34.01	1791	0.36	<0.01	0.25	0.01									0.38	0.07	0.46	0.02	0.52	0.07			0.12	0.09
778	Analyte117		79	34.02	1791																																	0.02	<0.01	0.02	<0.01	0.08	0.01	0.07	<0.01	0.03	<0.01
779	Analyte118		151	34.02	1792													0.32	0.04	0.37	0.06			0.34	0.03	0.39	0.11
780	Analyte119		120	34.39	1804	0.1	0.02	0.17	0.01					0.11	0.02	0.11	<0.01											0.08	0.02	0.08	<0.01	0.1	0.02	0.07	0.01	0.17	0.03	0.04	<0.01	0.09	0.01	0.07	0.01	0.1	<0.01	0.08	0.01
781	Analyte120		72	34.4	1805																																					0.03	<0.01	0.02	<0.01	0.64	0.09	0.04	<0.01
782	Analyte121		123	34.51	1809	0.62	0.01	0.43	0.02					0.04	<0.01
783	Analyte122		181	34.62	1813													0.25	0.06	0.44	0.02	0.34	0.04	0.07	<0.01	0.22	0.11
784	Analyte123		131	34.77	1819																																									0.13	0.02
785	Analyte124		135	34.8	1821													0.36	0.08	0.47	0.04	0.3	0.05	0.56	0.03	0.15	0.05									0.69	0.05	0.16	0.03	0.17	0.01	0.32	0.03	0.52	0.02	0.25	0.04
786	Analyte125		121	34.83	1821									0.14	0.02	0.15	0.01											0.49	0.18	0.59	0.02	0.43	0.02	0.06	0.02							0.08	0.01	0.23	<0.01			0.13	<0.01
787	Analyte126		134	35.16	1835																			0.88	0.06	0.72	0.09																			0.43	0.13
788	Analyte127		81	35.19	1836	1.4	0.32	0.24	0.02
789	Analyte128		142	35.28	1839	11.93	0.27	14.19	0.6	1.96	0.33			0.43	0.03	2.2	0.08	0.48	0.15	0.91	0.06	0.85	0.16	0.05	<0.01	0.44	0.16											0.11	0.03			0.12	0.01	0.09	<0.01
790	Analyte129		205	35.32	1841	0.88	0.05	1.18	0.03					0.22	0.01	0.5	0.02
791	Analyte130		175	35.63	1853											0.05	<0.01					0.08	0.03					0.02	<0.01	0.03	<0.01	0.03	<0.01	0.03	<0.01	0.07	0.01	0.05	<0.01	0.04	<0.01	0.02	<0.01	0.05	0.02	0.04	<0.01	0.03	<0.01
792	Analyte131		138	35.7	1856	1.07	0.11	0.13	0.01
793	Analyte132		133	36.02	1868			0.3	0.04									0.04	0.01	0.03	<0.01	0.05	0.01	0.29	0.01	0.04	0.01											<0.01	<0.01			0.03	<0.01					0.01	<0.01
794	Analyte133		69	36.46	1886	0.65	0.06	0.43	0.03
795	Analyte134		67	36.56	1890	3.39	0.08	4.33	0.23	0.08	0.02	0.06	<0.01	0.03	<0.01	0.15	0.01																			0.38	0.07	0.04	0.01	0.01	<0.01	0.05	<0.01	0.04	<0.01
796	Analyte135		117	36.63	1892			0.48	0.04	0.06	0.06	0.11	0.01	0.32	0.02			1.14	0.25	1.42	0.32	0.49	0.05	1.01	0.06	1.22	0.38									0.87	0.09	0.25	0.05	0.03	<0.01	0.31	0.02	0.33	0.01	0.06	0.01	0.03	<0.01
797	Analyte136		135	36.66	1893	0.08	0.01	0.17	0.01
798	Analyte137		107	36.91	1903			0.48	0.02			0.12	0.02	0.82	0.03	1.65	0.04	0.12	0.03	0.21	0.02	0.14	0.02	0.04	<0.01	0.15	0.04									0.73	0.29	0.06	0.01	0.02	<0.01	0.08	0.01	0.1	<0.01	0.25	0.04	0.06	0.01
799	Analyte138		94	37.12	1913					1.39	0.2	12.8	0.52																							21.85	7.15	1.69	0.45	2.95	0.12	2.04	0.1	3.97	0.14	0.57	0.09
800	Analyte139		165	37.15	1914																															5.71	0.95							0.19	0.05
801	Analyte140		131	37.32	1921	1.75	0.06	0.47	0.03	0.55	0.14
802	Analyte141		163	37.41	1925	0.09	<0.01	0.04	0.01	0.08	0.01	0.76	0.89	0.07	0.01	0.07	0.01	0.08	0.03	0.06	<0.01			0.05	0.01	0.06	0.01	0.05	0.01	0.05	0.01	0.05	0.02	0.02	0.01			0.03	<0.01	0.03	<0.01	0.04	<0.01	0.04	<0.01	0.04	<0.01	0.04	0.02
803	Analyte142		151	37.44	1927	4.09	0.52	0.82	0.02	0.16	0.04	0.86	0.11	0.14	0.01																							0.23	0.02	0.04	<0.01	0.22	0.01	0.2	0.01	0.05	<0.01	0.05	<0.01
804	Analyte143		109	37.66	1936	1.19	0.09			0.53	0.1	0.24	0.02	0.04	<0.01	0.06	0.01																							0.04	<0.01	0.16	0.01	0.18	0.01
805	Analyte144		259	37.68	1937	0.12	0.03	0.06	0.01	0.05	0.01	0.03	<0.01
806	Analyte145		122	37.72	1939					0.4	0.05	0.34	0.04	0.33	0.01	0.24	<0.01	23.11	3.95	39.88	1.77	21.86	2.22	12.61	0.86	33.94	2.21									0.4	0.02	0.25	0.05	0.17	0.02	0.39	0.03	0.43	<0.01	0.2	0.02	0.1	0.02
807	Analyte146		126	37.73	1939													2.29	0.47	1.64	0.1	1.88	0.22	3.24	0.17	1.68	0.46									0.14	0.06	0.48	0.07	0.01	<0.01	0.32	0.02	0.22	0.01	0.23	0.04	0.01	<0.01
808	Analyte147		116	37.74	1940	0.17	0.04					0.14	0.01			0.05	<0.01
809	Analyte148		175	37.95	1949	1.29	0.03	0.65	0.03
810	Analyte149		174	38.11	1955	0.51	0.03	0.19	0.01	0.07	0.01	0.06	0.01	0.08	0.01	0.02	<0.01																			0.05	0.01			<0.01	<0.01	0.04	<0.01	0.04	<0.01	0.28	0.05	0.19	0.02
811	Analyte150		123	38.12	1956	0.14	<0.01	0.09	<0.01
812	Analyte151		72	38.21	1960	0.15	0.02	0.15	0.02
813	Analyte152		203	38.39	1968	0.75	0.17	0.1	<0.01	0.37	0.06
814	Analyte153		180	38.4	1968																																									0.02	0.01	0.02	<0.01
815	Analyte154		113	38.57	1976	0.09	0.01	0.07	<0.01			0.05	0.01	0.04	<0.01	0.04	<0.01	0.06	0.01	0.11	0.01	0.09	0.01	0.08	<0.01	0.09	0.02	0.05	0.01	0.05	<0.01	0.06	0.01			0.11	0.04	0.03	<0.01	0.05	<0.01	0.05	<0.01	0.08	<0.01	0.05	0.01	0.03	<0.01
816	Analyte155		149	39.23	2005													0.07	0.01	0.08	0.01	0.07	0.01	0.06	0.01	0.06	0.02													0.02	<0.01	0.18	0.02	0.18	0.01
817	Analyte156		116	39.47	2018	0.57	0.09	0.18	0.02	0.17	0.02	0.26	0.19					10.14	1.93	13.04	0.44	8.9	0.38	8.66	0.5	10.34	2.16									1.27	0.1	3.12	0.03	0.12	0.03	1.47	0.06	1.17	0.03	2.41	0.36	0.24	0.07
818	Analyte157		170	39.71	2030	0.18	0.04	0.04	0.01									0.1	0.02	0.08	0.01	0.07	0.01	0.14	0.02	0.06	0.02									0.03	0.01	0.01	<0.01	0.01	<0.01	0.02	<0.01	<0.01	<0.01
819	Analyte158		167	39.8	2035													0.11	0.02	0.14	0.01	0.1	0.01	0.1	0.01	0.09	0.02
820	Analyte159		91	39.9	2041																																									0.01	<0.01	0.01	<0.01
821	Analyte160		96	40.3	2061																					1.62	0.5	0.52	0.16	0.25	<0.01	0.16	0.01	0.1	0.02	25.99	4.37	17.19	1.18	10.88	6.8	3.73	0.62	23.28	6.83			8.8	1.36
822	Analyte161		144	40.43	2068	0.47	0.11			0.21	0.12											0.78	0.09	0.77	0.04
823	Analyte162		94	40.45	2069			0.03	0.01					<0.01	<0.01	0.01	<0.01																			0.04	0.01					0.04	<0.01	0.03	0.02
824	Analyte163		111	40.47	2070																															0.2	0.05					0.03	<0.01
825	Analyte164		118	40.66	2080	3.33	0.22	7.6	1.1	6.1	0.7	2.3	0.05	0.02	<0.01	0.16	0.08	0.52	0.37	0.06	0.02	0.04	<0.01	0.01	<0.01	0.04	<0.01									0.07	0.01	0.02	<0.01
826	Analyte165		102	40.71	2083	0.33	0.05	0.18	0.01
827	Analyte166		132	40.72	2083							0.06	<0.01					0.18	0.03	0.19	0.01	0.14	0.03	0.24	0.02	0.16	0.04									0.11	0.03	0.16	0.03	0.04	<0.01	0.29	0.03	0.42	0.02	0.1	0.02
828	Analyte167		161	40.92	2094	1.18	0.01			19.63	3.88	8.17	1.01	0.12	0.01	0.31	0.04																			0.1	0.03			0.01	<0.01	1.09	0.06	0.5	0.01	0.02	<0.01
829	Analyte168		159	41.02	2099	0.5	0.12	0.54	0.22	0.22	0.04	0.27	0.04	0.14	0.01	0.1	0.01	0.16	0.03	0.21	0.02	0.25	0.07	0.22	0.02	0.2	0.06									0.43	0.18	0.16	0.09	0.05	0.01	0.12	0.03	0.13	0.02	0.09	0.04	0.1	0.02
830	Analyte169		136	41.1	2103	0.48	0.06			0.42	0.04	0.41	0.07	0.06	0.01	0.04	0.01
831	Analyte170		117	41.1	2103													0.07	0.02	0.15	0.01			0.09	0.01	0.12	0.03
832	Analyte171		184	41.11	2104			0.92	0.09	0.17	0.02	0.55	0.03	0.49	0.02	0.19	<0.01	3.41	0.78	3.01	0.3	3.22	0.83	1.53	0.15	2.5	0.78									0.99	0.09	3.01	0.59	0.03	0.01	1.38	0.14	1.19	0.05	0.2	0.03	0.08	0.01
833	Analyte172		187	41.27	2114			0.03	<0.01			0.25	0.05					0.1	0.01	0.08	0.01	0.13	0.03	0.08	0.01	0.1	0.01											0.07	0.01	0.01	<0.01	0.06	0.01	0.06	<0.01	0.03	<0.01
834	Analyte173		159	41.44	2124							0.46	0.02			0.06	<0.01																			0.87	0.3			0.03	<0.01	0.3	0.02	0.2	0.01	1.66	0.31	0.05	<0.01
835	Analyte174		95	41.65	2137																																					0.22	0.02	0.1	0.01			0.05	<0.01
836	Analyte175		99	41.68	2138	0.25	0.01			0.12	0.02	0.19	0.17					26.31	3.27	32.69	2.59	26.56	4.87	20.06	1.81	29.7	5.93									0.73	0.36	0.17	0.02	0.04	<0.01	0.08	0.01	0.09	<0.01	0.13	0.04
837	Analyte176		134	41.75	2143	0.39	0.08	0.02	<0.01	0.1	0.02	0.11	0.03					0.02	<0.01	0.03	<0.01	0.02	<0.01			0.01	<0.01	0.22	0.02	0.11	0.01	0.18	0.08	0.06	0.02	1.92	1.44					0.01	<0.01
838	Analyte177		145	41.78	2144			0.02	<0.01					0.02	<0.01	0.02	<0.01																			0.02	<0.01	0.01	<0.01	0.01	<0.01	0.01	<0.01	0.01	<0.01
839	Analyte178		148	42.3	2176	0.41	0.01	0.12	0.01	0.16	0.03	0.54	0.02	0.07	<0.01	0.15	<0.01	0.63	0.09	0.52	0.05	0.88	0.05	0.54	0.04	0.42	0.09									0.31	0.16									0.03	0.01	0.01	<0.01
840	Analyte179		159	42.33	2177	0.05	0.02	0.02	<0.01					0.01	<0.01																															0.02	<0.01
841	Analyte180		215	42.49	2187															0.34	0.02															0.28	0.1	0.05	0.01	0.04	<0.01	0.05	<0.01	0.08	<0.01	0.08	0.01	0.02	<0.01
842	Analyte181		94	42.51	2188	0.26	0.02	0.23	0.02																																					0.04	0.01
843	Analyte182		45	42.92	2214	2.68	0.27	2.05	0.24	0.65	0.1	0.93	0.07	0.59	0.01	0.24	0.01	1.09	0.12	1.19	0.12	1.02	0.27	1.06	0.11	0.93	0.21									5.39	0.91	0.74	0.52	0.3	0.04	2.05	0.21	2.6	0.11	0.43	0.11	0.08	0.02
844	Analyte183		72	43.1	2226	0.57	0.21	0.27	0.03	0.71	0.16	1.1	0.19	0.2	0.02	0.22	0.01											0.09	0.01	0.14	0.03	0.13	0.01	0.03	0.01	1.37	0.61			0.19	0.01	0.5	0.04	0.52	0.01	0.15	0.04	0.11	0.01
845	Analyte184		177	43.11	2227	0.08	0.01			0.11	0.01																									0.13	0.05
846	Analyte185		157	43.26	2237	0.82	0.08	0.65	0.07	0.07	0.01																											0.03	0.01
847	Analyte186		59	43.33	2242	0.05	0.01	0.1	0.07	0.01	<0.01	0.08	0.02	0.21	0.01	0.04	0.01			0.12	0.01	0.22	0.09	0.11	0.01	0.11	0.02																			0.01	<0.01
848	Analyte187		121	43.4	2246	0.27	0.04	0.03	<0.01			0.04	0.01	0.03	<0.01	0.03	<0.01	0.78	0.11	0.86	0.04	0.67	0.04	0.38	0.02	0.68	0.13									0.05	0.03	0.01	<0.01			0.02	<0.01			0.02	<0.01	0.01	<0.01
849	Analyte188		132	43.48	2252																															1.05	0.42	0.14	0.01	0.01	<0.01	0.24	0.01	<0.01	<0.01	0.45	0.19	0.29	0.07
850	Analyte189		93	44.04	2290	0.03	<0.01					0.03	<0.01			0.04	<0.01																													0.04	0.03	0.05	0.01
851	Analyte190		135	44.16	2298	2.62	0.59	1.49	0.2	1.66	0.49	2.23	0.11	0.67	0.05	0.53	0.03
852	Analyte191		168	44.28	2305	2.54	0.66	0.11	0.01	0.51	0.03	0.29	<0.01	0.38	0.4	0.14	0.03																			0.57	0.16	0.03	0.01	0.04	<0.01	0.14	0.01	0.09	<0.01
853	Analyte192		42	44.45	2316													1.37	0.15	0.97	0.09	1.5	0.13	0.93	0.1	1	0.07									0.5	0.15
854	Analyte193		171	44.63	2328	0.15	0.04			0.07	0.01	0.37	0.16			0.01	<0.01	1.21	0.11	1.55	0.13	1.64	0.23	1.42	0.16	1.49	0.31									0.14	0.07	0.17	0.03	0.02	0.01	0.1	0.01	0.09	<0.01	0.12	0.03	0.03	0.01
855	Analyte194		159	44.92	2346																																									0.05	0.01	0.01	<0.01
856	Analyte195		201	44.99	2350													0.03	0.01	0.07	<0.01	0.03	<0.01	0.04	0.01	0.07	0.02
857	Analyte196		104	45.03	2353	0.23	0.04	0.2	0.01	0.06	0.03	0.12	0.01	0.16	0.01	0.29	0.01	6.52	0.93	1.7	0.22	10.12	0.18	1.25	0.12	3.21	0.84									8.01	1.45	6.62	0.24	0.12	0.03	11.49	1.17	13.14	0.13	1.22	0.23	1.74	0.21
858	Analyte197		137	45.09	2356	0.02	0.01	0.03	<0.01
859	Analyte198		241	45.13	2359									0.03	<0.01	0.01	<0.01																			0.1	0.05	0.02	<0.01	<0.01	<0.01			0.04	<0.01	0.19	0.03
860	Analyte199		112	45.41	2376													0.03	<0.01	0.04	<0.01	0.04	<0.01	0.02	<0.01	0.05	0.01
861	Analyte200		60	45.73	2396	0.03	0.01	0.02	<0.01	0.03	0.01	0.07	<0.01	0.14	0.01	0.11	0.01																			0.31	0.09	0.09	0.01			0.08	0.01	0.08	<0.01
862	Analyte201		143	45.94	2408	0.58	0.13			1.13	0.3	5.29	3.88	0.94	0.47	0.6	0.02
863	Analyte202		97	45.95	2409													0.07	<0.01	0.12	<0.01	0.14	0.04	0.1	0.02	0.12	0.03									0.13	0.12					0.02	0.01	0.02	<0.01
864	Analyte203		143	46.07	2416	0.02	0.01	0.04	0.02
865	Analyte204		159	46.14	2420	0.03	<0.01					0.18	0.03	0.04	<0.01	0.02	0.01
866	Analyte205		191	46.27	2428	0.71	0.11	0.38	0.05	0.09	0.03			0.02	<0.01	0.03	<0.01																			0.13	0.04	0.12	0.03			0.09	0.01	0.09	<0.01
867	Analyte206		147	46.66	2450	1.82	0.45	1.06	0.16	1.23	0.32	0.61	0.03	0.2	0.01	0.2	0.05	0.46	0.11	0.39	0.04	0.46	0.06	0.25	0.02	0.31	0.03	0.11	0.03	0.09	0.01	0.08	<0.01	0.07	0.01	0.55	0.09	0.19	0.03	0.11	<0.01	0.22	0.01	0.21	0.01	0.1	0.01	0.08	0.01
868	Analyte207		153	46.7	2452	0.05	0.02	0.13	0.09	0.07	0.03			0.05	0.01	0.05	0.02																			0.11	0.05
869	Analyte208		113	46.77	2456	0.42	0.02											0.09	0.02	0.05	<0.01			0.03	<0.01	0.02	<0.01	0.05	0.01	0.02	<0.01	0.05	0.01	0.04	0.01			0.09	0.02			0.08	0.01	0.1	0.06			0.02	0.01
870	Analyte209		119	47.15	2478			4.96	0.23	11.36	2.42	7.91	1.38	2.44	0.18	3.53	0.54
871	Analyte210		219	47.7	2507			0.02	<0.01			0.03	<0.01	0.02	0.01	0.02	<0.01	0.33	0.07	0.42	0.07	0.53	0.27	0.27	0.02	0.34	0.07									0.04	0.02	0.03	<0.01	0.03	<0.01	0.04	0.01	0.08	<0.01	0.23	0.05	0.2	0.04
872	Analyte211		117	48.02	2521	0.59	0.22	0.05	<0.01	0.24	0.07	0.73	0.27	0.09	0.01	0.07	0.02	0.1	0.02	0.22	0.01	0.39	0.08	0.14	0.01			0.06	0.02	0.03	<0.01	0.03	0.01	0.02	<0.01	0.27	0.06	0.06	0.01	0.03	<0.01	0.07	<0.01	0.08	<0.01	0.08	0.04	0.04	0.01
873	Analyte212		59	48.56	2544											0.01	<0.01	0.01	<0.01	0.01	<0.01	0.02	0.01	0.01	<0.01	0.01	<0.01									0.03	0.02	0.01	<0.01			0.01	<0.01	0.01	<0.01	0.01	<0.01
874	Analyte213		104	49.72	2592					0.04	0.01							0.22	0.02	0.15	0.01	0.32	0.2	0.15	0.02	0.07	0.01									0.5	0.26	0.12	0.02	0.11	0.04	0.19	0.12	0.21	0.02
875	Analyte214		85	50	2604	0.23	0.04			0.27	0.15	0.51	0.26	0.04	<0.01	0.18	0.14	0.03	0.01	0.06	0.02	0.04	0.01			0.03	<0.01																					0.07	0.01
876	Analyte215		123	50.47	2622	0.21	0.02	0.75	0.14	0.1	0.03	0.42	0.15	0.04	<0.01	0.05	0.01	0.22	0.04	0.15	0.01	0.21	0.05	0.23	0.04	0.27	0.04	0.05	0.01	0.05	0.02	0.04	0.01			0.26	0.1	0.05	0.01	0.05	0.01	0.06	0.01	0.06	<0.01	0.02	0.01	0.2	0.02
877	Analyte216		119	50.98	2642													0.09	0.01	0.07	0.01	0.17	0.14	0.1	0.01	0.05	0.01									0.19	0.11	0.06	0.01	0.03	<0.01	0.07	0.01	0.09	0.01	0.04	0.01
878	Analyte217		135	51.82	2674	0.88	0.12	0.56	0.14	1.51	1.11	1.19	0.56	0.23	0.03	0.26	0.03	5.98	0.38	6.54	0.88	7.02	1.62	3.57	0.66	7.53	2.26									4.86	2.79	4.11	0.54	0.87	0.15	4.68	0.81	4.75	0.22	0.39	0.07	0.1	0.04
879	Analyte218		215	52.07	2683			0.02	0.01									0.28	0.04	0.22	0.02	0.23	0.04	0.65	0.06	0.29	0.05									0.07	0.05					0.01	<0.01	0.03	<0.01	0.02	<0.01	0.01	0.01
	Total unidentified compound contents					120.47	20.49	145.72	12.5	69.36	12.94	71.22	14.05	26.19	4.64	28.41	4.34	130.17	21.96	163.17	12.01	139.07	18.09	96.46	8.25	135.1	27.07	3.59	0.89	4.63	0.54	4.28	0.87	14.39	3.7	129.03	29.04	50.48	5.97	66.66	14.85	46.42	4.81	79.09	8.65	41.17	11.24	19.09	2.44
[truncated: 4 more columns]

## Sheet: Table S2
Table S2. Representative VOCs and their concentration (mg/L) in distilled liquors mentioned in the main taxt.
No.	Peak	CAS No.	Quantitate ion	R.T. (minutes)	Retention Index	L1	S.D.	L2	S.D.	L3	S.D.	L4	S.D.	L5	S.D.	L6	S.D.	B1	S.D.	B2	S.D.	B3	S.D.	B4	S.D.	B5	S.D.	W1	S.D.	W2	S.D.	W3	S.D.	W4	S.D.	W5	S.D.	R1	S.D.	R2	S.D.	R3	S.D.	R4	S.D.	V1	S.D.	V2	S.D.
	Esters
2	Acetic acid, ethyl ester	141-78-6	89	6.67	884	771.05	32.5	851.26	102.02	213.68	29.85	205.41	56.03	250.26	12.67	167.26	17.25	15.13	2.6	19.45	3.13	15.62	1.77	11.73	1.3	12.88	3.4	20.87	3.75	18.68	3.47	13.75	1.16	11.56	1.14	16.42	0.5	7.2	1.78	0.77	0.07	10.11	3.17	8.1	0.34	0.66	0.44	0.29	0.11
4	Propanoic acid, 2-methyl-, ethyl ester	97-62-1	71	8.23	965	203.39	11.88	295.3	16.63	9.91	1.55	34.88	11.9	8.83	0.75	4.95	1.95	18.24	6.23	15.72	3.9	18.01	2.14	16.76	2	15.7	3.35	2.92	0.47	10.67	2.19	2.87	0.36	3.6	0.46	6	0.2	1.55	0.41	0.12	<0.01	0.86	0.31	2.18	0.11
6	Acetic acid, 2-methylpropyl ester	110-19-0	43	9.3	1012	41.76	6.28	49.32	3.65	2.72	0.23	2.68	0.42	34.94	3.1	21.39	6.77	14.7	2.23	16.36	2.96	15.51	2.05	12.92	1.64	9.66	2.48	20.01	0.16	10.95	2.13	11.96	1.17	10.76	1.09	26.49	0.67	1.61	0.42	1.98	0.07	18.51	6.37	6.25	0.28
7	Butanoic acid, ethyl ester	105-54-4	71	10.01	1037	308.88	40.65	210.37	5.68	114.29	12.97	130.9	2.3	62.44	7.66	48.3	5.83	20.11	4.51	27.75	6.37	28.12	6.33	18.3	2.13	16.78	2.79	53.36	6.27	15.99	1.06	13.84	0.65	12.32	0.39	20	0.6	11.49	2.62	10.92	0.59	1.4	0.47	12.74	0.65	11.03	3.08	0.08	0.03
12	1-Butanol, 3-methyl-, formate	110-45-2	55	10.89	1068													1.27	0.41	1.28	0.28	1.44	0.16	1.35	0.16	0.8	0.2	0.34	0.02	0.28	0.05	0.1	0.01	0.19	0.02	0.18	0.01	0.11	0.11					0.31	0.15
14	Propanoic acid, 2-hydroxy-2-methyl-, ethyl ester	80-55-7	59	11.16	1077									0.08	0.02	0.48	0.17	0.83	0.27	0.57	0.17	0.76	0.08	2.33	0.29	0.53	0.16	0.11	0.03	0.4	0.1	0.08	0.01	0.08	0.01	0.1	<0.01	0.06	0.01	0.09	0.01			0.21	0.01
19	Pentanoic acid, ethyl ester	539-82-2	88	12.89	1133	338.2	54.8	400.18	29.05	316.92	89.21	253.81	40.52	21.16	1.63	27.68	6.62	0.51	0.23	0.52	0.09	0.48	0.05	0.47	0.06	0.33	0.12	3.03	0.64	1.82	0.37	1.59	0.15	1.79	0.2	3.09	0.1	1.74	0.37	0.24	<0.01	0.63	0.18	1.32	0.06	1.57	0.3	0.8	0.25
20	Propanoic acid, butyl ester	590-01-2	99	12.94	1134	1.84	0.53	2.32	0.19
30	Hexanoic acid, ethyl ester	123-66-0	117	16.26	1232	179.33	24.71	24.96	6.78	772.22	157.73	642.68	91.21	30.41	2.44	30.92	8.27	23.64	3.75	16.22	2.44	18.44	0.91	13.92	1.47	13.27	4	19.62	3.89	0.93	0.07	1.7	0.12	26.87	2.31	27.44	0.79	2.13	0.39	3.32	0.45	1.21	0.33	5.05	0.2	1.24	0.38	1.48	0.49
33	Butanoic acid, 3-methyl-, butyl ester	109-19-3	85	17.03	1255									0.33	0.19	0.19	0.1
38	Ethyl 5-methylhexanoate	10236-10-9	88	18.08	1285	12.3	2.76	20.36	1.75	102.01	5.79	214.46	51.75					1.33	0.3			0.93	0.05															0.33	0.46					0.05	0.08
44	Pentyl 2-methylbutanoate	68039-26-9	103	19.47	1327	0.16	0.03	0.25	0.02
49	Lactic acid, ethyl ester	97-64-3	45	20.03	1344	929.25	66.68	903.43	50.85	53.34	9.38	47.89	15.62	28.39	2.97	26.89	7.57	7.44	1.94	7.98	1	6.14	0.76	5.38	0.62	4.82	1.2	15.02	2.01	12.08	2.12	3.3	0.21	7.43	0.66	13.93	0.42	3.4	0.84	0.24	0.02	3.04	0.79	3.98	0.18			0.13	0.04
60	Octanoic acid, ethyl ester	106-32-1	88	22.86	1431	13.46	1.03	0.81	0.36	0.34	0.02	0.71	0.03					136.69	2.57	279.02	13.3	387.31	29.69	314.7	31.53	241.01	17.66	404.53	31.23	176.6	12.04	401.32	39.94	81.79	4.29	168.24	29.02			206.55	3.83	23.06	7.66	64.45	2.04	2.72	1.55	4.85	0.08
65	Hexanoic acid, 3-methylbutyl ester	2198-61-0	70	23.87	1461	51.54	14.59	47.25	4.64	204.5	8.51	420.28	27.23	14.8	3.51	13.34	4.77	12.9	3.35	6.41	1.35	13.65	0.53	7.6	0.54	5.79	1.79	37.92	4.98	6.5	0.34	8.01	0.67	6.09	0.79	4.09	0.04	0.49	0.06	9.11	0.03	1.18	0.04	1.66	0.07
79	Nonanoic acid, ethyl ester	123-29-5	88	26.19	1535	18.53	2.59	0.11	0.01	87.8	11.68	42.53	15.2									6.45	0.25															6.54	0.69			11.5	1.72	14.04	0.43
90	Butyl octanoate	589-75-3	145	28.65	1615					7.22	1.12	4	0.94
94	Decanoic acid, ethyl ester	110-38-3	157	29.43	1641	47.5	5.56	56.45	1.32	23.33	3.97	20.82	4.49	124.73	29.89	165.21	13.24	70.5	8.59	51.18	1.76	35.04	10.02	21.68	1.38	25.8	1.68											64.25	9.94					38.06	1.68	2.57	1.1	2.4	0.07
98	Octanoic acid, 3-methylbutyl ester	2035-99-6	127	29.93	1657									0.06	<0.01	0.06	<0.01
102	Butanedioic acid, diethyl ester	123-25-1	101	30.55	1677	269.22	39.51	244	12.27	67.6	17.18	186.99	22.28	46.35	1.02	26.29	0.9	5.55	1.18	6.21	0.23	6.18	0.6	7.74	0.62	5.34	1.26	37.61	2.44	42.93	5.41	8.91	0.33	38.72	2.64	33.42	0.63	34.97	4.45	1.78	0.38	1.68	0.01	11.65	0.68	0.24	0.08	0.12	0.01
112	Butyl decanoate	30673-36-0	155	32.92	1755	0.21	0.01	0.18	0.01
117	(+-)-2-Acetylaminopentyl acetate	36061-00-4	72	33.72	1782	12.09	0.18	0.83	0.04	17.2	3.14	2.65	0.56	2.71	0.25	2.49	0.09
123	Isopentyl decanoate	2306-91-4	70	35.85	1862	8.14	0.53	4.41	0.19	1.55	0.27	0.55	0.04	0.89	0.08	2.26	0.09
153	Ethyl 3-hydroxydodecanoate	126679-28-5	117	44.32	2308	9.07	1.2	16.66	0.72	1.17	0.15	23.44	1.98	16.35	0.38	15.72	0.64	18.39	2.73	25.96	1.21	19.26	2.48	16.95	0.83	20.71	1.7	20.05	7.46	7.73	0.4	14.48	0.15	11.21	0.73	17.33	0.2	19.69	1.08	19.55	0.34	16.86	0.68	24.42	1.04	19.83	3.47	20.1	0.4
	Benzene derivative
163	o-Xylene	95-47-6	91	14.62	1185	3.69	1.32	4.56	0.48	0.49	0.03	1.58	1.14	33.73	8.86	7.11	1.3	3.7	0.4	2.38	0.54	3.31	0.15	2.87	0.29	2.67	0.74	0.91	0.11	2.59	0.31	6.64	1.3	3.44	0.53	6.17	0.13	5.02	0.84	3.01	0.15	5.54	1.17	6.49	0.17	4.86	2.09	6.76	0.57
177	Benzene, ethynyl-	536-74-3	102	20.8	1367									0.07	0.01	0.1	0.01
180	Benzene, 1,3-bis(1,1-dimethylethyl)-	1014-60-4	175	22.81	1428	4.4	2.58	13.3	2.03	4.72	0.49	3.34	0.57	14.39	0.45	22.65	16.62	1.29	0.52	1.21	0.29	0.64	0.05	0.91	0.11	1.25	0.07	1.56	0.43	0.78	0.05	8.35	2.23	2.33	0.87	2.87	0.18	30.39	2.85	25.44	0.72	29.24	6.45	30.69	1.35	24.71	2.78	20.9	1.58
182	Indan, 1-methyl-	767-58-8	117	23.31	1444																																	0.16	0.01	0.1	<0.01			0.25	0.01
184	Benzene, 1-methoxy-4-methyl-	104-93-8	122	23.43	1448	0.81	0.14	0.27	0.02			1.73	0.19	0.02	<0.01	0.03	0.01
190	Benzofuran	271-89-6	149	25.64	1517	1.07	0.16	0.56	0.02
194	Benzaldehyde	100-52-7	106	26.32	1540	153.59	17.3	122.65	3.18	30.33	4.89	20.56	0.97	24.52	3.97	25.68	0.83	22.91	7.12	27.56	0.76	28.07	3.28	39.38	13.39	23.5	6.94	7.98	1.8	19.87	1.07	2.83	0.14	13.15	0.37	10.49	0.23	3.97	0.44	1.1	0.04	0.85	0.02	6.62	0.19	0.51	0.07	0.66	0.06
198	Benzofuran, 2-methyl-	4265-25-2	131	28.42	1608																																			0.15	<0.01	0.06	<0.01	0.27	0.01
203	Benzoic acid, ethyl ester	93-89-0	105	30.44	1674	2.13	0.06	4.69	1.68	18.95	5.41	0.21	0.05			0.15	0.02
207	Benzaldehyde, 3-ethyl-	34246-54-3	134	31.97	1724	2.54	0.07	0.62	0.05	29.14	7.63	1.47	0.48	1.74	0.2	1.68	0.25
213	Ethanone, 1-(4-methylphenyl)-	122-00-9	91	33.4	1771													0.16	0.02	0.27	0.01	0.24	0.02	0.11	0.01	0.18	0.03
218	Benzoic acid, 2-methylpropyl ester	120-50-3	105	34.35	1803																																			0.1	0.01	0.04	<0.01	0.35	0.01
220	1-Butanone, 1-phenyl-	495-40-9	105	34.51	1809									0.11	0.01	0.13	0.02
224	Benzoic acid, 2-hydroxy-, ethyl ester	118-61-6	120	34.95	1826													0.11	0.03	0.07	0.01	0.15	0.02	0.12	0.01	0.04	0.01
246	Benzoic acid, pentyl ester	2049-96-9	70	37.43	1926													0.18	0.03	0.25	0.01	0.17	0.02	0.09	<0.01	0.19	0.04
250	Benzyl nitrile	140-29-4	90	37.95	1949													0.07	0.02	0.08	<0.01	0.06	<0.01	0.06	<0.01	0.06	0.02
256	Benzeneacetic acid, butyl ester	122-43-0	136	38.44	1970	0.11	0.04	0.09	0.01
262	Naphthalene, 1,7-dimethyl-	575-37-1	156	38.81	1986													0.03	0.01	0.05	<0.01	0.04	0.01	0.02	<0.01	0.03	0.02
280	Phenol, 2,4-dimethyl-	105-67-9	122	40.85	2090																																	0.06	0.01	0.02	<0.01	0.02	<0.01	0.05	0.01
287	2-Isobutoxyethyl benzoate	5451-76-3	105	41.71	2140													0.14	0.02	0.18	0.02	0.14	0.01	0.13	0.01	0.16	0.04
289	Phenol, 2-ethyl-6-methyl-	1687-64-5	121	41.8	2145									0.03	<0.01	0.01	<0.01
306	Dibenzofuran	132-64-9	168	44.18	2299													0.45	0.07	0.57	0.07	1.52	0.34	0.05	<0.01	3.56	0.92
	Alcohols
330	1-Propanol, 2-methyl-	78-83-1	74	11.7	1096	75.89	4.79	79.93	5.45	8.62	0.96	4.06	0.35	4.3	0.72	5.68	0.21	16.97	4.29	26.58	2.26	20.75	3.63	17.31	2.54	20.1	2.72	18.86	3.17	5.47	1.15	2.33	0.09	6.36	4.16	11.53	0.32	1.65	0.48	2.8	0.21	0.35	0.01	6.68	0.23
341	1-Hexanol	111-27-3	56	20.21	1349	79.66	4.77	101.71	0.93	72.14	6.01	156.91	13.65	24.44	5.21	27.37	3.56	32.25	10.65	76.81	4.92	40.51	7.41	42.74	5.81	48.89	18.15	4.29	0.61	6.63	0.55	2.74	0.14	6.55	0.19	7.4	0.14	5.27	0.79	1.01	0.08	0.46	0.08	3.51	0.04	0.08	0.05	0.06	0.04
371	2-Furanmethanol	98-00-0	183	30.06	1661	0.05	<0.01	0.16	0.01
	Aldoketones
458	α-Campholenal	91819-58-8	108	25.07	1499													0.16	0.04	0.35	0.06	0.27	0.03	0.22	0.01	0.22	0.12
489	2H-Pyran-2-one, tetrahydro-6-methyl-	823-22-3	42	34.68	1816	0.45	0.06	0.38	0.03
504	5-Methyl-2-phenyl-2-hexenal	21834-92-4	188	39.93	2042													0.41	0.07	0.5	0.02	0.48	0.04	0.3	0.02	0.35	0.07
521	2,5-Pyrrolidinedione	123-56-8	99	47.52	2499													0.02	0.01	0.02	<0.01	0.01	<0.01	0.01	<0.01	0.02	<0.01
	Acids
523	Acetic acid	64-19-7	61	23.76	973	133.56	2.5	30.15	1.68	10.39	0.96	16.84	4.81	48.25	4.76	60.65	4.07	0.32	0.14	0.58	0.08	0.58	0.13	8.08	0.95	8.64	0.86	7.71	1.48	0.71	0.12	4.04	0.21	4.91	0.19	9.61	0.29	0.17	0.04	1.63	0.2	1.26	0.24	0.36	0.04	2.65	0.33	0.88	0.1
527	Butanoic acid	107-92-6	60	28.94	1625	20.16	0.2	30.12	2.9	81.78	15.38	50.9	6.9	1.08	0.23	3.81	0.44	1.86	1.76	0.65	0.09	0.51	0.05	0.44	0.01	0.43	0.05	1.2	0.22	0.44	0.11	0.13	<0.01	0.27	0.02	0.28	0.01	0.12	0.02	0.08	0.01	0.08	0.01	0.18	0.01
529	2,2-Dimethylbutyric acid	595-37-9	99	33.37	1770	5.54	0.2	4.32	0.17	7.42	1.72	4.39	1.16	0.65	<0.01	0.48	0.19	6.61	1.33	10.4	0.85	4.77	0.85	6.96	0.51	1.39	0.32	29.77	3.66	9.31	1.66	17.02	0.8	10.4	0.43	23.52	0.77	3.82	0.55			0.13	<0.01	3.71	0.11
530	Heptanoic acid, 2-ethyl-	3274-29-1	95	34.98	1828	3.85	0.32	4.87	0.34	6.54	2.13	3.59	0.81	0.63	0.08	5.24	0.59	5.46	1.3	17.54	1.23	8.33	1	0.28	0.03	5.38	1.39	11.69	1.25	58.74	5.23	11.42	0.58	59.08	1.72	8.08	0.2	1.42	0.16	3.25	0.33	0.16	0.03	10.19	0.38
531	Hexanoic acid	142-62-1	341	35.42	1845	22.07	1.23	27.44	2.09	138.01	18.95	135.26	20.72	14.6	0.66	13.05	0.76	0.19	0.03	0.25	0.05	0.19	0.01	0.15	<0.01	0.21	0.02	0.24	0.07	0.26	0.04	0.27	0.01	0.18	0.01	0.23	0.05			0.9	0.01
537	Octanoic acid	124-07-2	60	40.25	2059	55.18	4.01	37.05	2.73	99.13	10.43	62.52	4.41	21.81	1.65	17.93	0.6	53.66	4.24	56.46	1.94	38.29	2.06	41.44	0.65	38.84	4.23	22.59	14.03	19.78	1.81	24.05	5.08	22.82	4.57	25.65	4.08	0.26	0.04	0.01	<0.01	0.01	<0.01	0.13	0.01
541	Nonanoic acid	112-05-0	60	42.1	2163									8.23	0.61	2.76	3.38	0.78	0.12	1.23	0.07	13.55	8.89	14.17	1.21	18.57	3.56	14.99	2.21	0.25	0.02	8.25	0.25	0.2	0.01	13.88	0.38	7.27	1.11	4.14	0.2	5.88	0.16	8.46	0.5	4.04	0.6	5.41	0.36
	Other compounds
614	β-Famesene	18794-84-8	83	30.43	1673													1.93	0.14	2.12	0.12	2.22	0.13	1.44	0.19	0.2	0.01
615	Tetramethyl-pyrazine	1124-11-4	136	24.49	1481	24.98	0.84	12.31	0.5					0.51	0.04	0.2	0.02
616	Vitispirane	65416-59-3	192	25.01	1497													0.06	0.01	0.06	<0.01			0.06	<0.01	0.06	0.01
617	4-Acetyl-3-methylpyrazole	NA	109	25.1	1500	0.73	0.01	0.59	0.01
651	2,6-Diethoxytetrahydropyran	NA	72	37.24	1918	1.77	0.27	0.47	0.02
[truncated: 4 more columns]

## Sheet: Table S3
Table S3. Non-volatile compounds and their concentration (mg/L) in distilled liquors detected by GC-TOFMS.
No.	Original compounds	Derivatized compounds	CAS No.	Quantitate ion	R.T. (minutes)	C1	S.D.	C2	S.D.	C3	S.D.	C4	S.D.	C5	S.D.	C6	S.D.	W1	S.D.	W2	S.D.	W3	S.D.	W4	S.D.	W5	S.D.	B1	S.D.	B2	S.D.	B3	S.D.	B4	S.D.	B5	S.D.	R1	S.D.	R2	S.D.	R3	S.D.	R4	S.D.	V1	S.D.	V2	S.D.
	Benzene derivative
1	Benzene, ethyl	Benzene, ethyl	100-41-4	65	5.77	11.11	3.47	11.24	3.36	10.36	3.93	17.33	10.96	17.69	8.01	18.48	4.39	10.18	1.08	38.39	23.8	55.72	8.66	9.77	1.46	13.48	6.7	20.79	11.54	42.91	7	33.46	2.41	35.93	7.09	88.7	1.46	22.78	6.73			15.52	0.76	34.18	2.63	9.78	3.97	20.28	5.51
2	Benzene, 1,4-dimethyl-	Benzene, 1,4-dimethyl-	106-42-3	91	6.06	159.64	38.5	117.99	17.12	141.72	9.56	144.64	7.93	147.06	12.3	149.32	4.76	97.77	10.48	161.27	20.49	133.3	11.94	121.9	1.36	124.12	16.45	84.82	6.62	378.44	117.87	290.1	82.44	327.28	12.82	329.34	4.81	148.57	13.12	188.43	113.69	155.13	3.88	39.32	4.02	102.92	14.47	154.92	6.5
3	Benzene, 1,3-dimethyl-	Benzene, 1,3-dimethyl-	108-38-3	142	6.26	8.08	3.5	9.45	1.11	11.41	1.03	11.68	1.6	11.36	3.27	11.81	0.5	8.06	0.61	6.18	0.16	7.13	3.2	11.08	0.42	12.54	2.24	9.53	0.4	7.34	5.52	5.26	3.07	0.34	0.06	0.27	0.07	14.48	1.07	6.34	1.23	5.23	0.99	50.19	3.04	8.49	1.5	13.97	0.75
4	Phenol	Phenol, TMS derivative	1529-17-5	151	6.92	0.99	0.16	0.85	0.11	0.17	0.05	0.13	0.02	0.11	0.03	0.09	0.01	0.46	0.07	5.76	0.4	3.9	1.64	2.05	0.08	2.47	0.58	17.09	5.89	5.53	0.53	6.12	2.24	4.71	0.31	5.37	0.94	0.64	0.09	1.73	0.31	6.36	1.68	2.39	0.22
5	Benzene, propyl-	Benzene, propyl-	103-65-1	91	7.94	1.63	0.17	1.47	0.06	1.56	0.15	1.58	0.16	1.88	0.11	1.61	0.06	1.24	0.12	2.69	0.24	1.81	0.18	1.64	0.07	1.79	0.29	5.14	0.09	3.78	0.99	2.92	0.63	3.26	0.05	3.31	0.15	1.98	0.19	2.95	0.12	1.42	0.11	2.5	0.15	1.29	0.1	1.87	0.1
6	Benzene, 1-ethyl-2-methyl-	Benzene, 1-ethyl-2-methyl-	611-14-3	105	8.1	0.71	0.07	0.66	0.02	0.64	0.05	0.66	0.08	0.8	0.09	0.68	0.03	0.52	0.05	1.14	0.09	0.78	0.08	0.72	0.03	0.8	0.15	3.11	0.72	1.71	0.48	1.3	0.28	1.51	0.04	1.49	0.04	0.86	0.1	1.32	0.05	0.63	0.06	1.37	0.5	0.53	0.03	0.75	0.04
7	Benzene, 1-ethyl-4-methyl-	Benzene, 1-ethyl-4-methyl-	622-96-8	105	8.16																											1.06	0.22	1.18	0.06	1.19	0.04							1.05	0.23
8	Phenylethyl Alcohol	Phenylethyl Alcohol, TMS derivative	14629-58-4	179	14.45	0.05	0.02	0.91	0.04									8.57	0.2	2.11	0.9			0.78	0.36
9	tert-butyl benzoate	[(t-butyl)dimethylsilyl] benzoate	NA	105	14.96	0.79	0.26	1.79	0.07	0.35	0.05	0.09	0.01	0.09	<0.01			0.5	0.1	0.56	0.05	0.42	0.03	0.46	0.02	0.43	0.05					0.17	0.02	0.44	0.04	0.17	0.03	0.16	0.03	0.11	0.01	0.2	0.02			0.13	0.04	0.12	0.03
10	Benzeneacetic acid	Benzeneacetic acid, TMS derivative	2078-18-4	91	16.11	2.09	0.54	1.81	0.09	0.68	0.05
11	1H-2-Benzopyran-1-one, 8-(acetyloxy)-3,6-dimethyl-7-nitro-	1H-2-Benzopyran-1-one, 8-(acetyloxy)-3,6-dimethyl-7-nitro-	NA	144	16.91															0.16	0.01	0.18	0.02	0.33	0.02	0.14	0.03
12	4-hydroxybenzaldehyde	4-hydroxybenzaldehyde 3	123-08-0	223	20.25			0.06	0.01									0.14	<0.01	0.18	0.03	0.04	0.01	0.08	<0.01	0.08	0.01
13	Benzoic acid, 3,5-bis(1,1-dimethylethyl)-4-hydroxy-, ethyl ester	Benzoic acid, 3,5-bis(1,1-dimethylethyl)-4-hydroxy-, ethyl ester	1620-64-0	263	21.3																									0.08	0.02	0.09	0.01	0.08	0.02	1.27	0.8			0.08	0.02
14	Phenyllactic acid	Benzenepropanoic acid, à-[(trimethylsilyl)oxy]-, trimethylsilyl ester	27750-45-4	73	22.16	6.59	2.66	6.26	0.06	1.98	0.12	2.79	0.16	0.42	0.01	0.41	0.02			7.77	0.12	11.19	1.55	6.85	0.25	3.34	0.59			0.45	0.13											2.69	0.26
15	Vanillin	Benzaldehyde, 3-methoxy-4-[(trimethylsilyl)oxy]-, O-methyloxime	55045-03-9	223	23.41																	4.51	0.16	3.3	0.18					0.5	0.1			0.81	0.15	0.31	0.04	1.44	0.09
16	Homovanillyl alcohol	Homovanillyl alcohol, 2TMS	56728-06-4	209	24.57													0.88	0.02	0.24	0.02	0.14	0.01	0.12	0.01	0.18	0.02
17	2,6-Dihydroxyacetophenone	2',6'-Bis[2-(trimethylsilyl)ethyl]acetophenone	NA	305	24.87																			0.78	0.11	0.91	0.08	1.48	0.27	2.51	0.57	1.92	0.05	3.24	0.16	3.18	0.05	0.42	0.04	2.2	0.18	0.32	0.02	2.17	0.53
18	Vanillic acid	Vanillic acid, 2TMS	2078-15-1	267	25.59													2.54	0.08	2.28	0.19	0.88	0.05	1.13	0.02	1.61	0.25	0.38	0.1	0.39	0.08	0.33	0.02	0.4	0.04	0.27	0.03	0.98	0.03	0.6	0.04	0.04	0.01	0.17	0.02
19	1,3-Di(2-thienyl)azulene	1,3-Di(2-thienyl)azulene	NA	292	25.86																									0.64	0.08	0.35	0.04							0.2	0.02
20	3-Vanillylpropanol	3-Vanillylpropanol, 2TMS	NA	206	26.54															1.28	0.14	0.43	0.02	0.54	0.03	0.69	0.1	0.54	0.06	0.33	0.08	0.3	0.05	0.36	0.04			0.24	0.01	0.21	0.01
21	Protocatechuic acid	Benzoic acid, 3,4-bis[(trimethylsilyl)oxy]-, trimethylsilyl ester	2347-40-2	193	26.58													7.41	0.27	8.14	0.66	2.87	0.13	4.49	0.17	5.49	0.82			0.74	0.19	0.55	0.04	0.95	0.05			2.7	0.14	1.87	0.14			0.76	0.24
22	Syringic acid	Syringic acid, TMS derivative	10517-29-0	297	27.92													3.28	0.19	1.31	0.2																	1.88	0.09
23	Ethyl gallate	Ethyl gallate, 3TMS	NA	281	28.54													2.52	0.09	6.57	0.51	1.32	0.08	3.94	0.13	4.19	0.59	2.22	0.25	2.11	0.56	1.38	0.04	2.88	0.04	2.08	0.06	2.55	0.16	2.18	0.18			1.09	0.05
24	4-Hydroxy-3-methoxycinnamaldehyde	4-hydroxy-3-methoxycinnamaldehyde 2	458-36-6	248	28.67													2.4	0.1	0.74	0.06	0.38	0.03	0.16	0.02	0.2	0.02	0.25	0.03	0.2	0.05	0.16	0.02
25	Gallic acid	Gallic acid	149-91-7	281	28.89													81.77	4.31	50.77	3.25	19.08	1.05	22.04	0.8	28.33	4.39	21.78	2.22	18.02	4.46	13.69	0.65	11.3	0.24	15.07	0.66	6.93	0.5	6.26	0.55	0.27	0.01	3.97	0.65
26	trans-3,5-Dimethoxy-4-hydroxycinnamaldehyde	trans-3,5-Dimethoxy-4-hydroxycinnamaldehyde 1	4206-58-0	174	31.18													15.05	0.76	4.75	0.3	2.93	0.17	1.28	0.06	1.12	0.19	1.32	0.29	1.31	0.39	1.24	0.07	0.09	0.01	0.13	0.01	0.7	0.11	0.45	0.06			0.16	0.04
27	1,2-Benzenedicarboxylic acid, butyl octyl ester	1,2-Benzenedicarboxylic acid, butyl octyl ester	84-78-6	149	29.05											0.66	0.74
28	4-(1-Methyl-1H-indol-3-yl)-1,3-naphthalenediol	4-(1-Methyl-1H-indol-3-yl)-1,3-naphthalenediol	NA	289	29.07																							0.28	0.02	0.25	0.06	0.24	0.01	0.23	0.01	0.16	0.01
29	Vanillylmandelic acid	Vanillylmandelic acid, 3TMS derivative	55268-66-1	297	29.67													4.19	0.19	1.38	0.18	0.65	0.02	1.15	0.01	1.63	0.26	0.39	0.02	0.34	0.09	0.23	0.02					0.44	0.05	0.42	0.04			0.35	0.04
30	Scopoletin	Scopoletin, TMS derivative	NA	234	30.17													2.87	0.15	0.82	0.08	0.55	0.07	0.42	0.01	0.64	0.09
	Total benzene derivative contents					191.69	49.34	152.49	22.06	168.87	14.99	178.9	20.93	179.41	23.83	183.07	10.5	250.37	18.89	304.48	51.87	248.21	29.11	195	5.63	204.2	33.91	169.12	28.54	467.58	139.24	360.87	92.3	394.98	21.25	452.31	9.2	207.75	22.56	215.36	116.64	187.8	7.81	139.67	12.36	123.14	20.12	191.91	12.92
	Alcohols
31	1-Decyn-4-ol	1-Decyn-4-ol	27907-00-2	162	7									0.09	0.02													0.19	0.02	0.16	0.03			0.1	<0.01	0.1	0.01	0.1	0.01					0.1	0.02
32	2-Methyl-3-phenyl-4-butan-2-ol	2-Methyl-3-phenyl-4-trimethylsilylbutan-2-ol	79238-98-5	441	7.87													0.07	0.01	0.12	0.03			0.1	<0.01	0.1	0.02
33	Ethylene glycol	3,6-Dioxa-2,7-disilaoctane, 2,2,7,7-tetramethyl-	7381-30-8	147	8.56	1.44	0.41	2.1	0.12					0.32	0.04			6.28	0.37	33.01	3.07	9.35	1.71	32.09	4.78	20.78	3.28	19.99	0.6	9.65	2.24	7.59	1.11	15.18	0.33	11.6	0.84	3.01	0.53	12.3	0.77	3.06	0.3	11.49	0.35
34	Propylene glycol	Propylene glycol, 2TMS derivative	17887-27-3	117	8.91	58.5	4.59	69.6	1.45	15.37	1.19	0.25	0.02	1.17	0.08	0.12	0.03	2.12	0.08	11.2	1.24	2.58	0.41	3.43	0.37	4.14	0.6	10.18	2.08	2.56	0.4	1.62	0.58	1.91	0.26	1.38	0.82	0.34	0.18	1.01	0.09	1.34	0.12	1.14	0.08	0.07	0.01	0.09	0.03
35	Cyclohexanol	Cyclohexanol, TMS derivative	13871-89-1	75	9.09	0.44	0.12	0.81	0.19	0.3	0.07	0.26	0.05	0.38	0.04	0.31	0.01	0.4	0.06	1.17	0.51	0.87	0.33			0.38	0.13			0.75	0.25	0.63	0.46	0.97	0.61	1.19	0.17	0.51	0.18	0.59	0.2					0.28	0.09	0.35	0.03
36	1,3-Dioxolane-2-methanol	1,3-Dioxolane-2-methanol	5464-28-8	73	9.37																											2.06	0.43	1.66	0.07	1.74	0.05
37	2-Methyl-1,3-Propanediol	2-Methyl-1,3-Propanediol, 2TMS	33581-79-2	117	9.68	121.94	15.6	215.42	9.65	7.29	0.72	0.25	0.03	2.97	0.71	0.12	0.02			17.08	1.66	3.67	0.64	5.19	0.33	1.21	0.19	10.58	1.04	4.49	1.2	5.08	0.09	7	0.48	5.98	0.75			1.94	0.04			3.45	0.18
38	2,3-Butanediol	2,3-Butanediol, 2TMS derivative	53274-85-4	117	9.92	399.78	31.12	380.31	26.64											8.58	0.33	1.67	0.35			1.35	0.48	3.1	0.36	1.27	0.25	0.91	0.11	1.33	0.1	1.16	0.11	0.09	0.02	1.33	0.06	0.53	0.02	2.4	0.12
39	1,3-Propanediol	1,3-Propanediol, TMS derivative	17887-80-8	105	10.78																													1.11	0.07	1.4	0.29
40	2,2-Dimethyl-1,3-propanediol	Neopentyl glycol, TMS derivative	NA	73	10.92	0.31	0.06	0.27	0.03	0.13	0.02	0.09	0.01																																	0.24	0.1	0.12	0.01
41	1,2-Butanediol	1,2-Butanediol, 2TMS derivative	56771-47-2	131	11.74	2.15	0.69	4.28	0.21
42	2-Furanmethanol, tetrahydro-	Tetrahydro-2-furanylmethanol, TMS derivative	3067-36-5	71	12.56													0.18	0.01	0.41	0.04	0.37	0.07	0.69	0.03	0.37	0.06															0.1	<0.01
43	4-Methyl-1,2-pentanediol	4-Methyl-1,2-pentanediol 2TMS	NA	103	13.44	6.96	0.9	6.79	0.29	0.25	0.02
44	Glycerol, 1-tert-butyl ether	Glycerol, 1-tert-butyl 3-trimethylsilyl ether	NA	117	13.58													0.49	0.01	0.8	0.04			0.83	0.08	0.47	0.09	0.51	0.1											0.16	0.06			0.59	0.3
45	2-Methyl-1,2-propanediol	Propane, 2-methyl-1,2-bis(trimethylsiloxy)-	99875-05-5	147	14.04	0.78	0.18	0.52	0.01	0.22	0.01							0.35	0.05																					0.3	0.32
46	Glycerol	Glycerol, 3TMS	6787-10-6	147	15.59	95.22	13.27	59.04	5.15	45.84	1.22	19.73	2.5	262.41	6.81	29.07	1.03	441.89	13.63	553.24	46.01	326.59	15.26	575.22	30.23	286.59	43.87	91.7	5.52	77.7	19.23	72.57	5.63	97.08	0.78	61.14	5.05	62.28	14.11	93.21	10.17	58.68	8.79	44.05	3.95	10.1	1.54	9.45	0.55
47	Maltol	Maltol, TMS derivative	NA	183	15.84													0.18	0.01	0.53	0.05	0.73	0.08	1.02	0.08	0.41	0.05															0.14	0.01
48	Ethyltriethylene glycol	Ethyltriethylene glycol, TMS derivative	112-50-5	117	15.93	1.27	0.24	1.4	0.03	0.08	<0.01	0.12	0.09	0.22	0.01	0.34	0.05			10.17	0.7	4.01	0.32	5.4	0.09	3.28	0.48	2.29	0.62	1.45	0.32	1.48	0.1	3.11	0.09	1.07	0.07	1.01	0.07	1.76	0.27	1.85	0.09	0.84	0.03
49	Ethyl 14-hydroxy-3,6,9,12-tetraoxatetradecan-1-oate	Ethyl 14-hydroxy-3,6,9,12-tetraoxatetradecan-1-oate	154773-34-9	130	16.56	0.69	0.22	0.2	0.02
50	1,6-Hexanediol	1,6-Hexanediol, 2TMS derivative	6222-22-6	55	17.3									0.11	0.01	0.08	0.01																													0.13	0.03
51	Propanetriol, 2-methyl-	Propanetriol, 2-methyl-, tris-O-(trimethylsilyl)-	NA	103	17.75																	1.64	0.18	3.82	0.19			0.61	0.06			0.27	0.03	0.23	0.01	0.2	<0.01					0.64	0.02
52	1-Amino-propan-2-ol	1-Amino-propan-2-ol, 3TMS	NA	174	19.02					0.09	0.01	0.11	0.01	0.11	0.01	0.1	0.01																									0.18	0.01			0.09	<0.01	0.13	0.01
53	1,5-cis,8-cis-Undecatriene-3,7-diol	1,5-cis,8-cis-Undecatriene-3,7-diol bis(trimethylsilyl)ether	NA	129	19.5																	0.76	0.07	0.77	0.08	0.43	0.08															0.37	0.05
54	2-Methyl-1,4-butanediol	2-Methyl-1,4-butanediol, 2TMS	NA	143	20.48																			1.42	0.1	0.61	0.07
55	3-Methylenebutane-1,4-diol	3-Methylene-1,4-bis(trimethylsilyloxy) butane	NA	156	22.03																	1.26	0.06	1.35	0.06	0.64	0.11															1.37	0.12
56	1-(2-Methoxy-1-methylethoxy)-2-propanol	1-(2-Methoxy-1-methylethoxy)-2-propanol, TMS derivative	NA	201	22.94															0.29	0.02	0.23	0.03
57	Octadecane-1,2-diol	Octadecane-1,2-diol, 2TMS derivative	NA	327	31													12.13	2.01	4.16	0.35	2.59	0.04	2.23	0.06	3.19	0.41	1.59	0.24	1.45	0.45	1.28	0.07	0.52	0.03	0.94	0.04	1.21	0.1	0.89	0.07			0.69	0.06
	Total alcohol contents					689.49	67.4	740.75	43.77	69.59	3.26	20.82	2.71	267.79	7.74	30.13	1.15	464.09	16.24	640.76	54.06	356.32	19.55	633.57	36.5	323.94	49.93	140.73	10.64	99.48	24.37	93.49	8.61	130.2	2.85	87.89	8.19	68.54	15.19	113.51	12.06	68.27	9.52	64.76	5.09	10.93	1.78	10.13	0.62
	Acids
58	2-Oxo-acetic acid	Acetic acid, (methoxyimino)-, trimethylsilyl ester	55493-91-9	160	8.68	0.45	0.06	0.18	0.01	0.05	0.02							0.63	0.01	2.83	0.2	0.8	0.17	2.01	0.03	0.64	0.11	0.32	0.06	1.6	0.28	2.58	0.43	4.17	0.19	1.1	0.1	1.21	0.15	1.67	0.09	2.6	0.42	0.48	0.1
59	Ethoxyacetic acid	Ethoxyacetic acid, TMS derivative	NA	77	8.8			3.85	0.39													0.25	0.03	0.21	0.03	0.28	0.07													0.19	0.04	0.24	0.05
60	Propanoic acid, 2-oxo-	Ethanedioic acid, Bis(trimethylsilyl) ester	18294-04-7	100	10.13	0.3	0.14	0.66	0.06	0.1	0.07	0.13	0.01	0.11	0.03	0.05	0.03	0.31	<0.01	1.8	0.19	0.32	0.13	11.35	0.57	0.9	0.17	0.08	0.01	0.11	0.03	0.34	0.05	2.17	0.09	0.07	<0.01			0.27	0.01	0.07	<0.01	0.14	0.02
61	2-Acetoxyacetic acid	Trimethylsilyl 2-acetoxyacetate	134987-64-7	43	10.25													0.38	0.02			2.41	0.39	1.42	0.05	1.25	0.19
62	D-Lactic acid	D-LACTIC ACID, 2TMS	NA	117	10.36	483.66	42.69	488.03	98.76	153.61	19.27	138.24	11.27	124.63	2.96	438.08	5.44	2.89	0.15	4.81	0.28	8.32	0.22	13.93	0.51	7.56	1.17	33.44	0.25	19.92	5.01	17.06	0.91	27.33	1.09	22.3	1.11	0.84	0.17	1.23	0.04	3.03	0.19	0.97	0.1	3.81	0.7	1.69	0.13
63	Hexanoic acid	Hexanoic acid, TMS derivative	14246-15-2	75	10.73	71.76	15.67	49.14	1.94	345.65	15.82	284.12	31.03	44.26	4.53	31.27	0.72	12.65	0.35	38.9	3.58	12.09	2.54	13.22	0.26	14.33	2.78	0.69	0.03	12.74	2.85	8.67	0.77	19.97	0.89	11.57	5.27	0.75	0.44	2.45	0.84	4.96	0.23	2.2	0.14
64	Glycolic acid	Glycolic acid, 2TMS	33581-77-0	147	10.77	6.59	0.22	7.32	0.21	0.82	0.07	0.63	0.07	0.73	0.08	0.36	0.03	39.49	1.04	26.18	2.38	25.06	4.56	29.25	15.56	18.33	2.68	26.43	1.7	26.96	6.34	19.33	2.03	22.5	0.76	13.63	1.84	8.39	0.8	14.59	0.89	74.92	3.2	6.97	0.91	1.01	0.06	0.14	0.02
65	Hydroxyacetic acid	hydroxyacetic acid	79-14-1	131	10.83																	10.79	1.92	13.26	0.86	8.26	1.24																	0.83	0.06
66	2-Propenoic acid, 2-hydroxy-	2-Propenoic acid, 2-[(trimethylsilyl)oxy]-, trimethylsilyl ester	55191-13-4	147	11.23	0.24	0.05	0.37	0.05									0.39	0.04	1.03	0.08	1.12	0.22	0.99	0.04	0.75	0.1	0.25	0.02	0.49	0.1	0.33	0.03	0.35	0.02	0.43	0.02	0.13	<0.01	0.12	0.01	0.47	0.06
67	2-Furoic acid (2-Furancarboxylic acid)	2-Furoic acid, TMS derivative	55887-53-1	125	12.23	4.32	0.39	3.2	0.06	1.46	0.07							23.25	0.08	15.41	1.45	10.17	1.54	8.1	0.24	8.48	1.4	0.93	0.38	3.11	0.63	2.44	0.27	2.51	0.35	1.53	0.41	1.46	0.2	1.28	0.17	3.21	0.18
68	Oxalic acid	Oxalic acid, 2TMS	18294-04-7	147	12.35	54.01	0.33	49.3	2.46	34.43	0.91	44.58	0.97	26.68	2.49	39.57	2.63	38.96	3.27	66.59	9.33	68.18	11.71	39.97	1.66	38.61	3.61	23.88	19.36	64.69	14.12	43.3	7.6	23.34	4.9	24.36	5.08	27.38	2.42	64.25	9.84	83.16	21.34	1.41	0.64	32.15	3.44	35.48	1.4
69	Propanoic acid, 3-hydroxy-	Propanoic acid, 3-[(trimethylsilyl)oxy]-, trimethylsilyl ester	55162-32-8	147	12.46	4.41	0.59	5.11	0.08	0.56	0.05	0.12	0.06	0.16	0.07	0.31	0.02	38.32	0.52	47.55	9.59	30.15	5.05	48.51	6.15	38.57	13.24	12.61	3.78	15.54	3.61	13	0.99	8.84	0.12	6.42	1.44	4.74	0.43	6.77	0.52	38.46	2.07	2.23	0.26	0.29	0.03
70	2-Propenoic acid	2-Propenoic acid, trimethylsilyl ester	13688-55-6	129	12.9															0.26	0.03	1.38	0.23	0.54	0.01	0.44	0.06															0.36	0.02
71	2-Hydroxy-3-methylbutyric acid	Butanoic acid, 3-methyl-2-[(trimethylsilyl)oxy]-, trimethylsilyl ester	55124-92-0	145	12.9	1.33	0.28	1.59	0.07	0.22	0.03	0.52	0.02	0.12	0.02	0.11	<0.01
72	2-Oxo-butanoic acid	Butanoic acid, 2-(methoxyimino)-, trimethylsilyl ester	55493-93-1	89	13.43													1.99	0.01	1.18	0.08	0.64	0.09	0.44	0.03	0.45	0.06	0.11	0.02	0.26	0.06	0.27	0.02	0.2	0.02	0.17	0.01			0.08	0.01	0.37	0.03	0.43	0.04
73	2-Hydroxyisocaproic acid	2-Hydroxyisocaproic acid, 2TMS	54890-08-3	103	14.61																											0.54	0.06	6.34	4.09	3.76	0.97			0.12	0.01			0.08	0.06
74	Pentanoic acid, 4-methyl-2-hydroxy-	Ethyl (4R,5S)-5-[(O-tert-Butyldimethylsilyl)oxy]-2,4-dimethylhex-2-enoate		103	14.62	66.39	21	67.59	0.34	30.88	0.68	27.66	0.62	2.25	0.19	7.18	0.18	0.24	0.02	0.58	0.05			1.54	0.92	0.32	0.05	4.72	0.85									0.47	0.06	0.61	0.06					0.11	0.02	0.18	0.04
75	Propanedioic acid	Ethanedioic acid, bis(trimethylsilyl) ester	18294-04-7	147	14.72																											0.85	0.09	1.04	<0.01	0.77	0.15	3.17	0.22	1.11	0.03
76	dl-2-Amino-4-hydroxy-2-methylbutyric acid	dl-2-Amino-4-hydroxy-2-methylbutyric acid	6331-64-2	88	14.79	2.77	0.86	2.35	0.07	0.19	0.01
77	3-Methyl-furan-2-carboxylic acid	3-Methyl-furan-2-carboxylic acid, trimethylsilyl ester	959055-56-2	139	14.81	0.1	0.01			0.04	<0.01							0.06	0.01	0.15	0.01	0.2	0.01	0.21	0.02	0.11	0.01															0.23	0.02
78	2-Oxo-3-methyl-Butanoic acid	Butanoic acid, 2-(methoxyimino)-3-methyl-, trimethylsilyl ester	NA	100	14.9	2.46	0.47	2.08	0.06	0.16	0.02							0.79	0.05	2.14	0.17	2.54	0.21	2.49	0.11	1.52	0.22	1.01	0.37	2.93	0.65	2.93	0.25	4.61	0.12	1.14	0.14	6.45	0.43	3.39	0.38	2.8	0.09
79	4-Ethoxy-4-oxobutanoic acid	Succinic acid, monoethyl ester-, TMS derivative	NA	55	14.99	6.58	1.6	8.21	0.17	0.57	0.04	1.38	0.12	1	0.08	0.63	0.07	9.79	0.39	26.33	1.82	4.57	0.36	6.48	0.26	4.86	0.78	0.44	0.22	1.66	0.37	2.08	0.23	3.88	0.32	1.78	0.19	1.35	0.11	1.23	0.09	0.83	0.01
80	2-Oxobutyric acid	2-Ketobutyric acid, TMS derivative	74367-68-3	160	15.45	1.09	0.26	0.86	0.07	0.1	0.01
81	Butanoic acid	Butanoic acid, trimethylsilyl ester	16844-99-8	145	15.96	1.26	0.35	0.5	0.03
82	Nicotinic acid	Nicotinic acid, TMS derivative	NA	180	16.02													2.96	0.1	1.19	0.12	0.56	0.06	0.4	0.02	0.64	0.09			0.29	0.07	0.13	0.07	0.34	0.1							0.34	0.05
83	2-Butenedioic acid	2-Butenedioic acid (Z)-, bis(trimethylsilyl) ester	23508-82-9	147	16.25																							1.34	0.18	1.5	0.43	17.05	4.86	1.46	0.34	6.16	2.25			1.14	0.25			0.25	0.03
84	Butanedioic acid	Butanedioic acid, bis(trimethylsilyl) ester	40309-57-7	147	16.51	11.54	4.35	15.62	0.31	2.36	0.09	12.67	0.84	7.42	0.46	1.91	0.11	36.15	1.69	40.17	3.64	17.23	0.89	18.51	0.7	11.72	1.66			5.15	1.25	5.4	1.17	7.9	1.14	3.76	1.31	3.78	0.32	2.72	1.37	7.01	0.27	0.16	0.03
85	2,3-Dihydroxy-2-methylpropanoic acid	2,3-Dihydroxy-2-methylpropanoic acid, 3TMS	38166-00-6	219	16.56							0.08	0.01					0.14	0.03	0.49	0.05	0.29	0.02	0.43	0.04																	0.33	0.02
86	L-Proline	L-Proline, TMS derivative		70	16.73	3.07	0.84	1.08	0.07	0.29	0.01	0.16	0.02					0.22	<0.01	0.29	0.03					0.15	0.03
87	Glyceric acid	Propanoic acid, 2,3-bis[(trimethylsilyl)oxy]-, trimethylsilyl ester	38191-87-6	189	16.84	0.31	0.13	0.61	0.06	0.2	0.02	0.05	<0.01	0.05	0.03	0.02	0.01	5.53	0.16	6.15	0.83	5.71	0.72	5.74	0.61	5.34	0.73	1.12	0.34	4.15	1.01	3.89	0.53	2.78	0.25	2.07	0.1	1.47	0.22	1.72	0.34	16.46	0.24	0.16	0.03	1.51	0.17
88	3-Oxaluric acid	Acetic acid, [(aminocarbonyl)amino]oxo-	585-05-7	84	17.15	0.96	0.36	0.44	0.03	0.48	0.03									0.11	0.02																					0.09	0.01
89	3,3-Dideuterio-endo-6-hydroxy-9-oxabicyclo(3.3.1)nonan-2-one	3,3-Dideuterio-endo-6-hydroxy-9-oxabicyclo(3.3.1)nonan-2-one	NA	240	18.02	0.08	0.01	0.06	<0.01									0.05	0.01	0.18	0.02	0.15	0.03	0.18	0.01	0.11	0.01			0.14	0.03											0.15	0.03
90	Lactic acid dimer	Lactic acid dimer, bis(trimethylsilyl)-	NA	73	18.15					2.23	0.33	159.81	7.75	74.01	2.07	1.52	0.06
91	(E)-2,4-dimethyl-3-Cyclopentene-R1-carboxylic acid	3-Cyclopentene-R1-carboxylic acid, (E)-2,4-dimethyl-3-trimethylsilyl-, methyl ester	NA	152	18.3	1.72	0.45	0.93	0.09	0.65	0.04
92	2,4-Hydroxybutanoic acid	Butanoic acid, 2,4-bis[(trimethylsilyl)oxy]-, trimethylsilyl ester	55191-52-1	103	18.67	0.32	0.13			0.45	0.04	1.61	0.12	0.15	0.01	0.17	0.02	2.49	0.04	10.55	0.77	14.47	1.09	21.87	0.9	11.79	1.96													0.27	0.08	4.54	0.04
93	Methylmalonic acid	Methylmalonic acid, 2TMS derivative	40333-07-1	73	19.11			1.12	0.19	0.85	0.19	0.32	0.02			0.13	0.02	34.96	24.47	75	5.46	40.01	2.13	48.91	0.61																	17.58	1.36			1.01	0.06
94	α-Ketoglutaric acid	α-Ketoglutaric acid MEOX2 2TMS	NA	89	19.55			0.67	0.37									0.82	0.03	1.47	0.09	0.73	0.19	1.4	0.11	0.53	0.09															0.89	0.06
95	Tartronic acid	Propanedioic acid, [(trimethylsilyl)oxy]-, bis(trimethylsilyl) ester	38165-93-4	101	19.55																	0.09	0.01					0.57	0.04	0.62	0.15	0.54	0.1	0.48	0.09	0.37	0.08	0.64	0.5			0.22	0.04
96	2-Oxopentanedioic acid	2-Oxopentanedioic acid, oxime, 3TMS	NA	101	20.23	0.72	0.13	0.49	0.06
97	L-Pyroglutamic acid	(S)-(-)-2-pyrrolidone-5-carboxylic acid, TMS derivative	NA	73	20.94					1.43	0.08	0.3	0.03	0.69	0.14	0.2	0.01																													0.16	0.01	0.21	0.04
98	D-Pyroglutamic acid	D-Pyroglutamic acid, TMS derivative	NA	156	21.81																							0.17	0.02	0.36	0.09	0.38	0.04	0.21	0.03	0.11	0.02	0.18	0.13
99	5-Hydroxymethyl-2-furoic acid	5-Hydroxymethyl-2-furoic acid, 2TMS	55517-40-3	123	21.82													0.43	0.02	2.3	0.2	2.87	0.06	4.34	0.15	1.89	0.26											0.42	0.02	0.46	0.46	1.62	0.09
100	Pentanedioic acid, 2-hydroxy	Pentanedioic acid, 2-[(trimethylsilyl)oxy]-, bis(trimethylsilyl) ester	55530-62-6	129	22.06									0.32	<0.01			0.94	0.02	2.48	0.23	0.74	0.07	1.05	0.05	0.44	0.07
101	Citric acid	Citric acid, 4TMS	14330-97-3	229	25.65													0.12	0.01	0.67	0.07	0.84	0.08	2.76	0.12	0.22	0.04
102	Hexadecanoic acid	Hexadecanoic acid, trimethylsilyl ester	55520-89-3	117	30.41	0.18	0.04	0.53	0.07	0.2	0.04	0.38	0.25	0.54	0.22	0.37	0.08	0.59	0.39	1.6	0.26	1.01	0.15	1.04	<0.01	0.95	0.13			0.76	0.19	0.7	0.05	0.53	0.07	0.5	0.02	0.39	0.07	0.39	0.03	0.55	0.03			0.3	0.2	0.34	0.12
103	Eicosanoic acid	Eicosanoic acid, trimethylsilyl ester	55530-70-6	117	33.48			0.22	0.07																					0.42	0.09	0.3	0.25	0.47	0.2	0.44	0.03	0.6	0.59	1	0.59
	Total acid contents					726.64	91.43	712.1	106.16	577.98	37.92	672.75	53.23	283.11	13.39	521.89	9.44	255.53	32.93	378.38	41.03	263.7	34.89	300.54	30.62	179.43	33	108.11	27.63	163.42	37.38	142.12	20.83	141.42	15.2	102.44	20.55	63.8	7.28	107.06	16.16	265.5	30.15	16.32	2.42	40.36	4.69	38.03	1.75
	Sugars
104	D-glucono-1,4-lactone	D-glucono-1,4-lactone	1198-69-2	160	18.33																			0.18	0.01	0.09	0.02							0.13	0.01									0.12	<0.01
105	L-(+)-Threose	L-(+)-Threose, tris(trimethylsilyl) ether, methyloxime (anti)	NA	117	19.22																									1	0.25	0.96	0.07	0.87	0.08	0.31	0.04
106	Erythrose	Erythrose MEOX2 TMS derivative	NA	73	19.24																							5.49	0.41	21.07	5.33	17.16	1.11	13.82	0.43	9.73	2.03	8.23	0.79					1.17	0.81
107	erythro-Tetrodialdose	erythro-Tetrodialdose, bis(O-methoxime), bis-O-trimethylsilyl	NA	160	19.75	1.41	0.59	1.82	0.12	0.1	<0.01							0.03	<0.01	0.08	<0.01
108	2-Deoxyerythropentono-1,4-lactone	2-Deoxyerythropentono-1,4-lactone, TMS derivative	NA	97	20.56													2.79	0.11	12.63	1.08	23.16	1	18.4	0.78	10	1.59	1.56	0.67	2.49	0.62	2.49	0.22	1.01	0.06	0.63	0.08	1.66	0.41	1.13	0.29	13.07	0.21
109	L-Threitol	L-Threitol, 4TMS	NA	217	20.67	0.19	0.06	3.77	0.15	0.14	<0.01	0.06	0.01	0.06	0.01	0.03	0.01	12.87	0.59	9.51	0.78			3.84	0.13			2.86	0.22	1.66	0.41	0.76	0.22	1.78	0.05	1.75	0.13	2.25	1.78	4.18	1.88			1.13	0.04
110	Pentonic acid, 2-deoxy-, ç-lactone	Pentonic acid, 2-deoxy-3,5-bis-O-(trimethylsilyl)-, ç-lactone	NA	97	21.28																	0.91	0.04	1.11	0.06	0.53	0.09			0.01	<0.01
111	L-Threonic acid	L-Threonic acid, tris(trimethylsilyl) ether, trimethylsilyl ester	NA	147	21.37	0.76	0.36	0.42	0.04	0.37	0.03							5.5	0.17	21.24	1.33	13.61	0.67	21.94	0.42	6.76	1.04	1.15	0.14	4.18	1.01	3.64	0.63	3.11	0.42	2.63	0.74	2.47	0.22	2.32	0.35	6.21	0.77	0.22	0.03	8.32	0.97
112	D-Arabinopyranose	D-Arabinopyranose, 4TMS derivative (isomer 2)	NA	217	22.19															46.97	3.56	14.36	0.9
113	D-Lyxofuranose	D-Lyxofuranose, 4TMS	NA	204	22.19																							4.09	0.73	2.88	0.68	2.53	0.13	5.06	0.39	2.07	0.04	6.22	0.57	5.09	0.77			3.22	0.08
114	D-Ribofuranose	D-(-)-Ribofuranose, tetrakis(trimethylsilyl) ether (isomer 2)	NA	217	22.29													31.99	1.94	56.9	4.12	20.63	0.95	26.96	1.09	36.83	5.7	17.82	2.86	16.23	4.27	11.33	0.76	16.52	1.03	13.5	0.61	12.58	1.45	19.15	2.52	1.53	0.07	7.13	0.1
115	Ribonic acid, 1,4-lactone	Arabinonic acid, 2,3,5-tris-O-(trimethylsilyl)-, ç-lactone, d-	NA	217	22.44													0.34	0.33			0.49	0.01	0.29	0.02	0.18	0.03			1.38	0.45	2.49	0.4	2.11	0.14	1.71	0.08	0.35	0.07	0.26	0.05	1.03	0.36	0.39	0.03
116	α-D-(-)-Ribopyranose	α-D-(-)-Ribopyranose, 4TMS	NA	204	22.58																			0.9	0.08	0.21	0.03	0.76	0.2	0.65	0.19	0.79	0.12	0.54	0.04			0.26	0.01	0.54	0.06
117	Allyl D-ribofuranoside	Allyl 5-O-methoxymethyl-à,D-ribofuranoside	NA	217	22.64																					1.76	0.26	16.72	1.44	7.95	2.86	5.91	0.22	7.94	0.25	7.6	0.42	3.15	0.19	6.1	0.46	0.78	0.15	5.09	0.53
118	2-Keto-gluconic acid	2-KETO-GLUCONIC ACID, O-METHYLOXIME, PENTAKIS-O-(TRIMETHYLSILYL)-	NA	204	23.45																							9.42	0.37	4.54	1.25	2.72	0.02	4.46	0.23	4.21	0.12	4.6	0.91	2.88	0.34			1.89	0.14
119	2-Deoxy-erythro-pentonic acid	Erythro-Pentonic acid, 2-deoxy-3,4,5-tris-O-(trimethylsilyl)-, trimethylsilyl ester	74742-30-6	245	23.64																			1.08	0.05	0.51	0.07															0.16	<0.01
120	D-Ribose	d-Ribose, 2,3,4,5-tetrakis-O-(trimethylsilyl)-, O-methyloxime	56196-08-8	73	23.7													66.38	12.2	312.65	18.99	308.01	10.74	261	6.13	315.59	47.41	387.86	41.97	270.94	63.28	219.82	13.75	176.99	1.6	327.59	13.21	168.93	40.73	152.63	19.04	1.72	0.36	85.69	1.13	0.84	0.05
121	Levoglucosan	Levoglucosan, TMS derivative	NA	204	24.46													23.67	1.86	10.49	0.73	4.42	0.21	3.83	0.14	2.66	0.35	54	6.81	53.05	12.56	113.89	7.31	66.72	0.62	33.87	1.82	0.77	0.05	0.51	0.05	54.83	0.74	0.29	0.02
122	Rhamnose	à-D-Glucopyranoside, methyl 2,3-bis-O-(trimethylsilyl)-, cyclic methylboronate	NA	204	24.75																			2.75	0.11	2.08	0.31
123	Arabitol	Arabitol, 5TMS	14199-73-6	217	24.76																			6.91	0.25	6.23	0.9	16.41	0.83	8.4	1.98	5.37	0.8	6.4	0.2	7.96	0.11	1.58	0.2	3.49	0.47	4.12	2.43	3.13	0.26
124	D-Xylopyranose	á-D-(+)-Xylopyranose, 4TMS	14251-20-8	204	25.03													10.94	0.52	20.3	1.39	6.07	0.33	10.63	0.34	14.42	2.08	2.81	0.43	1.53	0.38	2.37	0.24	3.99	0.33	1.16	0.05	1.77	0.1	2.19	0.27	0.16	0.01	2.14	0.09
125	3-Pentosulose, 2-desoxy-	2-Desoxy-pentos-3-ulose, bis(methoxime),O,O'-bis(trimethylsilyl)-	NA	231	25.36													0.69	0.02	3.1	0.23	4.41	1.64	3.16	0.08			1.75	0.26	2.18	0.5	2.87	0.12	1.8	0.08	0.45	0.03	0.13	0.01	0.12	0.02	2.22	0.04
126	Xylitol	D-(-)-Lyxofuranose, tetrakis(trimethylsilyl) ether	NA	217	25.66													2.33	0.22	4.35	0.23	2.57	0.97	2.44	0.16	2.14	0.42											3.03	0.63	8.1	1.09	1.47	0.16	10.47	3.02
127	D-Tagatofuranose	D-(-)-Tagatofuranose, pentakis(trimethylsilyl) ether (isomer 2)	NA	217	25.8																							346.57	6.16	174.53	44.02	104.97	5.51	193.63	3.26	270.9	13.53	0.23	0.01	53.73	1.89	7.34	0.83	206.45	15.02
128	Myo-Inositol	Myo-Inositol, 1,2,3,4,5,6-hexakis-O-(trimethylsilyl)-	2582-79-8	265	26.14																					246.53	34.72	65.89	1.02							34.91	1.4	39.34	5.13	38.25	4.4			5.92	0.47
129	Lactobionic acid	Lactobionic acid, TMS derivative	NA	204	26.29													34.82	1.63	23.43	1.86	7.94	0.58	13.66	0.3	9.85	1.48	243.72	0.77	42.68	10.29	50.66	1.22	224.29	2.84	149.61	7.48	6.4	0.33	26.48	1.77	2.79	0.08	35.49	1.08
130	Ribitol	Ribitol, 5 TMS	NA	319	27.02																					5.38	0.84			23.52	5.63	17.65	1.74	9.14	0.67	31.76	21.42	1.23	0.14	5.81	1.95	4.15	0.11
131	D-Fructose	Fructose, 1,3,4,5,6-pentakis-O-(trimethylsilyl)-, O-methyloxime	56196-14-6	103	27.19	4.59	0.65			0.37	0.03							199.45	11.39	547.6	36.24	202.07	8.65	1568.69	25.42	660.79	110.69	3994.41	169.83	2198.26	572.39	551.98	10.74	1030.38	19.5	1091.4	91.88	120.68	19.3	1201.3	141.69	332.27	48.03	737.59	49.52	601.24	75.01
132	á-D-Galactofuranoside, ethyl	á-D-Galactofuranoside, ethyl 2,3,5,6-tetrakis-O-(trimethylsilyl)-	6736-93-2	73	27.46									0.14	0.01	0.38	0.06
133	D-Mannose	d-Mannose, 2,3,4,5,6-pentakis-O-(trimethylsilyl)-, o-methyloxyme, (1Z)-	128705-67-9	73	27.61	24.36	3.81	1.81	0.1	1.22	0.06	1.29	1.36	2.84	0.05	5.69	0.13	99.98	5.89	152.26	13.04	37.49	4.02	93.27	6.79	5.45	0.95	394.33	3.17	377.85	88.66	287.36	18.09	233.89	9.94	189.79	7.24	10.04	1.17					170.29	20.48	845.08	113.44
134	D-Galactopyranose	D-(+)-Galactopyranose, 5TMS derivative (isomer 2)	NA	204	27.89																									342.19	76.15	364.47	32.79	862.87	74.63	267.43	25.53
135	D-Galactose	d-Galactose, 5TMS	NA	73	28.17									0.81	0.04	0.98	0.05			248.4	16.26																									284.21	30.67
136	Ethyl D-glucopyranoside	Ethyl à-D-glucopyranoside, 4TMS	NA	204	28.54			13.27	0.6									30.88	1.68	102.22	7.5	21.07	0.97	54.44	1.69	57.62	8.8	12.91	0.74	9.09	2.47	11.02	0.38	17.55	0.2	8.57	1.17	7.41	0.53	16.56	1.41			16.61	0.73
137	Gluticol	Gluticol, 6TMS	14199-80-5	69	28.64																											6.4	0.27	6.57	0.18	7.04	0.43					0.48	0.2
138	Gluconic acid, lactone	Gluconic acid, lactone, 4TMS	NA	169	28.86																													2.15	0.36	1.92	0.78	0.02	0.01			0.62	0.08			0.06	0.02
139	D-galacturonic acid	D-galacturonic acid 2	NA	333	28.93													0.81	0.05	2.44	0.23	0.29	0.04	0.56	0.02	0.15	0.02	0.31	0.06	0.43	0.12	0.23	0.02	0.39	0.02	1.07	0.04			0.47	0.03			0.23	0.04
140	D-Gluconic acid	D-Gluconic acid, 2,3,4,5,6-pentakis-O-(trimethylsilyl)-, trimethylsilyl ester	34290-52-3	321	29.58													0.62	0.06	4.56	0.11	1.83	0.26	1.19	0.23	0.45	0.03	0.28	0.06	0.3	0.09	0.3	0.02	0.68	0.05	0.56	0.01	0.17	0.01	0.19	0.01	0.28	0.02	0.17	0.01
141	Lactobionic acid	Lactobionic acid, TMS derivative	NA	204	29.99													27.68	1.3			37.62	5.42	18.92	0.56	16.1	2.36	31	1.82	128.33	29.67	87.37	7.4	129.82	10.53	142.97	7.68	1.9	0.16	85.78	6.26	19.3	0.65	1.65	0.1	5.5	0.65
142	à-D-Galactoside, methyl	à-D-Galactoside, methyl tetrakis-O-(trimethylsilyl)-	NA	204	32.62													0.08	0.02	1.01	0.17	0.8	0.08	1.92	0.07	0.84	0.15			10.02	2.51	21.42	15.09	16.93	9.13	8.07	1.93	0.69	0.58	0.96	0.54	2.1	0.25	5.62	1.18
143	Sorbose	Sorbose, 6TMS	NA	173	33.63																	0.35	0.21	0.2	0.01	1.53	1.42
144	Methyl-alpha-mannopyranoside	methyl-alpha-mannopyranoside, TMS derivative	NA	103	34.62													5.36	0.21			1.9	0.1			1.98	0.54
145	D-Glucuronic acid	D-Glucuronic acid PK B 5TMS	NA	204	36.44													3.4	2.35	2.31	0.29																					21.43	1.76
146	Sucrose	Sucrose, 8TMS	19159-25-2	169	43.89																							39.42	3.59	606.89	159.18	547.69	17.54	69.57	1.27	35.01	2.36					47.13	1.36	0.84	0.08
	Total sugars contents					31.31	5.47	21.1	1.01	2.2	0.13	1.35	1.37	3.85	0.12	7.07	0.24	560.62	42.54	1582.44	108.15	709.99	37.78	2118.25	44.96	1406.66	222.28	5651.53	244.57	4314.23	1087.22	2446.63	136.9	3111.11	138.58	2656.17	202.37	406.08	75.49	1638.18	187.61	525.18	58.66	1302.95	95.01	1745.24	220.8	<0.01	<0.01
	Other compounds
147	Octane, 4-ethyl-	Octane, 4-ethyl-	15869-86-0	57	7.9	1.3	0.15	1.12	0.07	1.24	0.1	1.29	0.12	1.59	0.11	1.32	0.04	0.95	0.13	2.14	0.25	1.35	0.15	1.21	0.05	1.39	0.2	3.93	0.08	3.04	0.91	2.28	0.58	2.73	0.11	2.69	0.07	1.58	0.17	2.19	0.03	1.04	0.09	1.87	0.09	1.06	0.09	1.55	0.1
148	2-Pyrrolidinone, 2-methyl-	2-Pyrrolidinone, 1-methyl-	872-50-4	99	9.87	1.59	0.11	1.21	0.1	1.28	0.1	1.27	0.17	1.64	0.24	1.38	0.07											3.8	0.77	2.66	0.7	2.05	0.26	2.41	0.17	2.34	0.16	1.35	0.21	1.71	0.18	1.38	0.05	2.02	0.22	1.32	0.08	1.67	0.09
149	Ethane, 1,1,2-triethoxy-	Ethoxyacetaldehyde diethylacetal	4819-77-6	47	10.7																							2.45	2.66	0.88	0.12	1.47	0.37	2.86	0.99	3.12	0.95
150	Pyrazine, tetramethyl-	Pyrazine, tetramethyl-	1124-11-4	54	11.11	12.69	5.31	9.59	0.72
151	Dihydroxyacetone	Dihydroxyacetone, 2TMS	NA	73	11.91																									2.4	0.68	1.45	0.15	1.8	0.03	1.69	0.16	1.43	0.14	1.41	0.1			0.89	0.06
152	1,2-Propadiene-1,3-dione	1,2-Propadiene-1,3-dione	504-64-3	68	13.09	0.01	0.01	0.11	0.03																			0.32	0.12	0.19	0.05	0.19	0.02	0.25	0.02	0.14	<0.01	0.2	0.01
153	Propane, 1,1,3,3-tetraethoxy-	Propane, 1,1,3,3-tetraethoxy-	122-31-6	103	17.08													0.6	0.02	2	0.18	0.47	0.02	1.2	0.09	1.28	0.17	1	0.23	0.87	0.19	1.1	0.12	0.89	0.03	0.62	0.01			0.35	0.02	0.19	0.01	0.32	0.01
154	2(3H)-Furanone, 5-butyldihydro-4-methyl-	2(3H)-Furanone, dihydro-3,4-bis[(trimethylsilyl)oxy]-, cis-	21730-93-8	147	18.97													0.5	0.02	0.93	0.1					1.9	0.39	1.28	0.12	1.05	0.22	0.77	0.05	0.98	0.05	0.86	0.12	1.4	0.2	0.64	0.38			105.58	6.73
155	Oxazolidin-2-one	Oxazolidin-2-one	497-25-6	87	19.01	0.78	0.36	0.49	0.07
156	3-Methyl-6-isopropylcyclohex-3-en-1-one	3-Methyl-6-isopropylcyclohex-3-en-1-one	NA	69	19.26													0.13	0.01			0.19	0.02	0.28	0.02
157	1,4-Bis(formyloxy)-2-butanone	1,4-Bis(formyloxy)-2-butanone	NA	101	19.52	1.19	0.48	1.09	0.1
158	4H-Pyran-4-one, 5-hydroxy-2-hydroxymethyl-	4H-Pyran-4-one, 5-[(trimethylsilyl)oxy]-2-[[(trimethylsilyl)oxy]methyl]-	55557-21-6	271	20.07													0.11	<0.01	1.71	0.11	3.3	0.29	1.69	0.11	0.81	0.12	0.31	0.06	0.36	0.07	0.64	0.12	0.34	0.02	0.15	0.01					0.98	0.06
159	3,3-Dimethoxy-2,4-pentanedione	3,3-Dimethoxy-2,4-pentanedione	NA	102	23.39																							0.61	0.14	0.38	0.1							0.18	0.04
160	5-Methyluridine	5-Methyluridine, 3TMS	NA	259	34.92													1.47	0.09	0.73	0.1	0.11	0.14	0.17	0.23			0.55	0.16	0.52	0.16	0.34	0.07	0.26	0.02	0.29	0.04	0.5	0.16	0.46	0.06	0.02	0.01	0.27	0.05
	Total other compound contents					17.56	6.42	13.61	1.08	2.52	0.21	2.56	0.29	3.23	0.34	2.7	0.11	3.77	0.27	7.5	0.74	5.42	0.62	4.55	0.5	5.38	0.88	14.25	4.34	12.35	3.19	10.3	1.72	12.52	1.43	11.89	1.52	6.62	0.92	6.76	0.77	3.6	0.22	110.96	7.17	2.39	0.17	3.21	0.19
	Unidentified compounds
161	Analyte1	1-(1'-cyclohenyl)-2-[(trimethylsilyl)methylidene]-4-penten-1-ol		73	9.34	0.43	0.02	0.67	0.17	0.23	0.06	0.19	0.03			0.24	0.03	1.52	0.04	3.86	0.38	3.13	0.94	1.81	0.07					2.87	0.49	1.49	0.58							4.42	0.53	3.88	0.88			0.18	0.04	0.14	0.02
162	Analyte2	1H-Pyrrole	109-97-7	66	9.43																							4.91	0.29	2.89	1.72	1.5	1.56	3.71	0.12	3.61	0.11	1.87	0.18	2.56	0.08			2.31	0.13
163	Analyte3	Ethyl cis-2-trimethylsilyl-cyclopropane-1-carboxylate		171	11.28															0.18	0.02	0.16	0.04	0.15	0.01	0.08	0.01															0.08	0.01
164	Analyte4	GLYCERALDEHYD MEOX2 TMS	56196-02-2	73	11.42	2.42	0.26	3.76	0.43	0.42	0.03	0.4	0.04	0.25	0.02	0.19	0.02			0.9	0.05			1.95	0.02
165	Analyte5	Dimethyl-1,2,3-triazole-4-carboxylic acid		141	11.52													0.2	0.02			0.19	0.06					0.15	0.05			0.15	0.03	0.09	0.01	0.28	0.15
166	Analyte6	3-Methyl-1,2-bis(trimethylsilyl)butane		145	11.87	1.3	0.21	1.54	0.11
167	Analyte7	Ethyl cis-2-trimethylsilyl-cyclopropane-1-carboxylate		143	11.99															0.18	0.02	0.37	0.07	0.33	0.03	0.15	0.03			0.1	0.03											0.15	0.01
168	Analyte8	1,2-Bis(ç-trimethylsilypropoxy)ethane		73	13.19	0.18	0.01	0.22	0.01	0.13	0.01	0.1	0.01	0.11	0.02	0.12	0.01																													0.1	0.01	0.12	0.01
169	Analyte9	2-Butanol, TMS derivative	1825-66-7	117	13.3													0.39	0.01	0.61	0.02			0.6	0.07	0.33	0.06
170	Analyte10	(2-Hydroxyethyl)trimethylsilyl methyl sulfide		75	13.44					1.24	0.09	0.29	0.03	0.38	0.13	0.39	0.04
171	Analyte11	5H-1,4-Diazepin-5-one, hexahydro-2,2,7,7-tetramethyl-		58	13.52	2.51	1.06	2.02	0.22	2.63	0.15	3	0.23	2.59	0.29	4.73	0.15	2.16	0.08	4.25	0.56	1.92	0.6	2.02	0.04	1.6	0.1															1.39	0.08			0.45	0.13	0.28	0.1
172	Analyte12	Propanal, 2,3-bis[(trimethylsilyl)oxy]-, O-methyloxime, (S)-	56196-02-2	70	13.96													0.7	0.04							0.91	0.15	1.03	0.22			0.87	0.02	0.66	0.01	0.5	<0.01	0.23	0.04					0.38	0.01
173	Analyte13	Carnitine		117	14.23	0.17	0.04	0.27	0.02									11.64	0.33	24.76	1.51	29.75	3.1	26.08	0.63	20.36	3.39	3.24	0.25	5.79	1.44	5.07	0.34	4.98	0.11	3.35	0.67	6.02	0.52	4.17	0.45	8.18	0.21	0.87	0.01
174	Analyte14	Glyceraldehyde, 2 TMS AOM	56196-02-2	70	14.31																	2.73	1.23											2.15	0.01	1.59	0.09	0.75	0.17	1.5	0.27	0.9	0.11	1.03	0.03
175	Analyte15	2,2-Dimethyl-tetrahydro-[1,3]dioxolo[4,5-b]oxepin-5-one		186	14.4	0.08	0.01	0.07	0.01
176	Analyte16	1,2-BIS(TRIMETHYLSILYOXY-2-(3'-TRIMETHYLSILYOXYPHENYL)ETHANONE		147	14.7	8.42	1.55			1.53	0.19	0.5	0.07	0.61	0.08	0.75	0.09
177	Analyte17	N,O,O-tri(trimethylsilyl)-1-c(13)-N-carboxy-glycine		73	14.76					1.24	0.05	0.48	0.1	0.37	0.01	0.84	0.03															0.62	0.16													0.34	0.03	0.38	0.09
178	Analyte18	DL-glyceraldehyde,tms	56196-02-2	70	15.06													0.36	0.01	0.47	0.03	0.38	0.03					0.47	0.1	0.71	0.17	0.65	0.05	0.18	0.02	0.11	<0.01			0.1	0.06	0.44	0.01
179	Analyte19	(TRIS)-TRIMETHYLSILYL DI-O-METHYLOXIME OF 6-DEOXY-D-THREO-2,5-HEXODIALDOSE		42	15.06													0.4	0.02	0.78	0.07	0.96	0.08	0.64	0.06	0.36	0.07															0.6	0.01
180	Analyte20	1,3-Propanediol, 2TMS derivative		115	15.39	0.34	0.13	0.58	0.01	0.29	0.01	0.21	0.01			0.09	0.01	0.74	0.08	0.33	0.06					0.21	0.03
181	Analyte21	5-Hydroperoxide-5-carboxyethyl-6-methylenetetrahydropyran		169	16.06																	0.15	0.01	0.12	0.01	0.07	0.01															0.07	0.01
182	Analyte22	Tetracosanoic acid, methyl ester		87	16.16													0.25	0.01	0.15	0.01	0.12	0.01	0.11	0.02	0.13	0.02
183	Analyte23	1,3-Dioxolane, 2-propyl-	3390-13-4	73	16.24	9.15	1.06	8.2	0.46	4.6	0.17	0.56	0.15	0.41	0.05	6.52	8.74																													0.29	0.1	0.3	0.06
184	Analyte24	Triacetonamine oxime, TMS derivative		58	16.36	0.99	0.39	1.23	0.22	2.06	0.03	2.16	0.3	2.51	0.23	4.12	0.11	1.69	0.18	3.08	2.43	1.82	0.81	2.24	0.1	1.77	0.08															1.79	0.17			2.01	0.31	2.03	0.67
185	Analyte25	Glyceraldehyde, 2 TMS AOM	56196-02-2	147	17.41	31.6	3.47	2.52	0.05	7.86	0.11	0.22	0.03	0.09	0.01			1.81	0.07	2.95	0.19	1.1	0.14	1.58	0.28	3.01	0.63	1.27	0.22	1.05	0.25	1.15	0.21	1.39	0.05	1.38	0.23	0.45	0.12	1.18	0.06	0.52	0.05	0.27	0.01
186	Analyte26	Butanoic acid, 2-(methoxyimino)-3-methyl-, trimethylsilyl ester		144	17.63	0.67	0.25	0.27	0.01	0.34	0.03													0.06	<0.01
187	Analyte27	Gluticol, 6 TMS		117	17.74	0.62	0.29	10.24	0.52	1.06	0.07	1.1	0.1	0.21	0.01			1.01	0.02	2.45	0.19	0.75	0.08	1.47	0.1	1.51	0.21	0.78	0.26	0.62	0.16	0.54	0.04	0.8	0.01	0.48	0.04	0.38	0.08	0.69	0.15	0.39	0.02	0.17	0.01
188	Analyte28	l-Alanine, N-ethoxycarbonyl-, pentyl ester		33	18.38	0.38	0.16	0.52	0.03
189	Analyte29	D-(+)-galactose,tms		204	18.42																							2.11	0.18	0.17	0.02	0.36	0.04	1.1	0.04	0.92	0.03	0.49	0.14	1.12	0.39			0.42	<0.01
190	Analyte30	DIMETHYL ESTER OF CIS,CIS- OR CIS,TRANS-4-METHYLENE-3-TRIMETHYLSILYL-CYCLOPENTANE-1,2-DICARBOXYLIC ACID		138	18.47			0.51	0.05									10.5	0.59	34.85	0.79	103.71	6.98	35.48	2.24	17.37	2.65	36.95	6.72	64.81	16.24	75.46	6.11	22.96	0.44	10.73	2.25	1.76	0.48	0.71	0.15
191	Analyte31	2-trimethylsiloxymethyl-1-octen-3-yne		137	19.28													0.12	0.01	0.19	0.02					0.11	0.03
192	Analyte32	Butane, 2-ethoxy-2-methyl-		87	19.37	1.51	0.82	0.78	0.08
193	Analyte33	2-Methoxyethanol, TMS derivative		89	19.46	0.22	0.05	0.31	0.03
194	Analyte34	Alanine, 2 TMS		116	19.78	1.18	0.32	1.09	0.09
195	Analyte35	4-Androsten-9à-fluoro-17à-methyl-3à,6á,11á,17á-tetra-ol, tetra-trimethylsilyl		71	19.94													0.5	0.01	0.37	0.03			0.43	0.04
196	Analyte36	Methoxyacetic acid, TMS derivative		73	20.09			7.89	0.58	2.79	0.11	1.06	0.13	0.85	0.04			103	6.56	127.25	9.35	30.92	2.01	27.6	0.88	29.65	4.52	6.06	2.51	11.44	2.81	10.35	4.02	8.95	2.57	6.2	3	11.77	4.88	9.64	1.88	9.43	1.2	0.57	0.13	0.32	0.04
197	Analyte37	2-Hydroxyglutaric acid, 5 ethyl ester, 2TMS		85	20.17															0.28	0.01	0.31	0.03	0.48	0.03	0.12	0.02															0.41	0.02
198	Analyte38	(1E,4E)-2,3-BIS[(TRIMETHYLSILYL)OXY]BUTANEDIAL BIS(O-METHYLOXIME) #		160	20.43	0.62	0.26	0.78	0.08
199	Analyte39	á-Carotene-3,3'-diol, (3R,3'R)-all-trans-		173	20.44																			0.2	0.01	0.08	0.02															0.07	<0.01
200	Analyte40	2',6'-Bis[2-(trimethylsilyl)ethyl]acetophenone		305	20.47																					0.08	0.01	0.44	0.08	0.18	0.04	0.13	0.01	0.2	0.03	0.19	0.01	0.06	0.01	0.17	0.04			0.09	0.02
201	Analyte41	Ethyl 5-(Trimethylsilyl)-3,4-hexadienoate		212	20.67	0.19	0.01	0.13	0.01
202	Analyte42	11á-methoxy-1á,4,4-trimethylbicyclo[5.4.0]undeca-5,9-dien-2-one		84	20.76													0.63	0.09	2.66	0.17
203	Analyte43	ERYTHROSE MEOX2 TMS		248	20.8																	0.14	0.01	0.3	0.02			0.17	0.03	0.13	0.04	0.08	<0.01	0.17	<0.01	0.11	<0.01					0.1	0.01	0.08	0.01
204	Analyte44	(1E,4E)-2,3-BIS[(TRIMETHYLSILYL)OXY]BUTANEDIAL BIS(O-METHYLOXIME) #		160	20.89																					0.3	0.04	0.01	0.01	0.14	0.03	0.13	0.04	0.13	0.03	0.17	0.02					0.04	0.01
205	Analyte45	2',6'-Bis[2-(trimethylsilyl)ethyl]acetophenone		305	21.02																													0.54	0.02	0.51	0.03					0.09	0.01
206	Analyte46	ERYTHROSE MEOX2 TMS		73	21.28																					9.47	1.04															2.31	0.3
207	Analyte47	CADMIUM CHLORIDE PORPHINE DERIVATIVE COMPLEX		191	21.54							0.28	0.05	0.17	0.02	0.11	0.01	0.24	0.02							0.31	0.06											0.32	0.01	0.15	<0.01			0.09	0.01
208	Analyte48	1,2,3-Butanetriol, 3TMS derivative	33581-76-9	73	22.68	2.79	0.47			0.62	0.02	2.99	0.18	9.96	0.91							3.99	0.06
209	Analyte49	PROSTAGLANDIN F-2 á-TETRATMS		73	22.8	2.22	0.43			0.89	0.1											9.29	1.37																							0.67	0.05
210	Analyte50	Gluconic acid, lactone, 4 TMS		215	22.8																							0.41	0.55	0.84	0.19	0.54	0.01	1.08	0.07	1.09	0.05	0.07	0.01	0.59	0.02	0.05	0.02	0.7	0.09
211	Analyte51	2-propenoic acid, 2-methyl-, 2,3-bis[(trimethylsilyl)oxy]propyl ester		201	23.36													0.76	0.01	0.5	0.07	0.25	0.03	0.6	0.04	0.18	0.02															0.08	<0.01
212	Analyte52	1-(2',4'-Difluoroyphenyl)-3-oxo-4-penten-1-yne		165	24.59													0.96	0.01	0.83	0.08	0.33	0.01	0.51	0.02	0.57	0.1											0.23	0.01
213	Analyte53	Milbemycin b, 13-chloro-5-demethoxy-28-deoxy-6,28-epoxy-5-(hydroxyimino)-25-(1-methylethyl)-, (6R,13R,25R)-		136	24.63													0.09	0.01	0.15	0.01	0.18	<0.01	0.23	0.01	0.1	0.01															0.05	0.02
214	Analyte54	1,2-Bis(ç-trimethylsilypropoxy)ethane		73	24.77	1.7	0.68			0.77	0.17	0.97	0.06	2.69	0.41	1.05	0.58	38.91	1.61																											0.33	0.06
215	Analyte55	1-Mesityl-1-(p-tolyl)ethene		221	24.78													1.25	0.04			0.26	<0.01	0.43	0.03	1.03	0.17			0.62	0.18	0.51	0.01	0.53	0.02	0.48	0.04	1.33	0.07	0.8	0.07			0.51	0.03
216	Analyte56	D-Galactose, 6-deoxy-2,3,4,5-tetrakis-O-(trimethylsilyl)-, O-methyloxime		160	24.84													11.41	0.55	4.09	0.19	1.82	0.11	1.79	0.15	2.38	0.35	2.52	0.09	1.67	0.43	1.15	0.06	0.81	0.03	1.46	0.04	0.69	0.11	0.7	0.08			0.4	0.02
217	Analyte57	Diethanolamine, 2TMS derivative		146	25.06					0.52	0.18	0.92	0.15	0.86	0.02	1.16	0.04																													0.66	0.16	1.12	0.03
218	Analyte58	D-(+)-galactose,tms		215	25.17																							0.96	0.19	1.08	0.26	1.84	0.1
219	Analyte59	1,3-Butanediol, 2TMS derivative		144	25.29															0.45	0.02	0.77	0.07	0.91	0.01	0.36	0.05															0.34	0.01
220	Analyte60	á-Hydroxypyruvic acid, trimethylsilyl ether, trimethylsilyl ester		123	25.74																	0.44	0.03	0.94	0.05	0.35	0.05															0.19	<0.01
221	Analyte61	1,1-Diethoxy-4-(trimethylsilyl)-3-butyn-2-ol		103	25.91																									3.47	0.81	4.92	0.34									2.74	0.01
222	Analyte62	Arabitol, 5 TMS	14199-73-6	157	26.35																					3.88	0.64					1.66	0.07	8.26	0.2	6.87	0.24	3.05	0.28	1.81	0.17	1.82	0.08	0.62	0.13
223	Analyte63	1,2-Bis(ç-trimethylsilypropoxy)ethane		204	26.64													5.29	0.25	7.81	1.28	2.7	0.33	4.82	0.15
224	Analyte64	(2r,3s)-1-acetoxy-5-(2-ethoxyethoxy)-3-methylpentan-3-ol-2-d		160	26.77													0.05	<0.01	0.46	0.03	0.17	0.01	0.21	0.01	0.07	0.01	1.58	0.29			0.16	0.02	0.41	0.24					0.68	0.06	0.09	<0.01	1.29	0.14
225	Analyte65	à-Anilino(4-methylbenzyl)cyanide		195	27.13													0.72	0.03	0.82	0.08	0.27	0.03	0.38	0.01	0.46	0.06	0.14	0.02			0.09	0.01					0.18	0.02	0.13	0.01			0.07	0.01
226	Analyte66	2-(m-methoxyphenyl)-3,3-(2,2'-biphenyldiyl)-2-propenc		268	27.33															0.75	0.06	0.2	0.01															0.36	0.01	0.13	0.01
227	Analyte67	Myo-Inositol, 1,2,3,4,5,6-hexakis-O-(trimethylsilyl)-	2582-79-8	318	28.11													23.35	1.46	11.33	0.97	5.17	0.27	4.88	0.15	7.07	1.08											0.74	0.04
228	Analyte68	Butanedioic acid, methylene-, bis(trimethylsilyl) ester	55494-04-7	259	28.33															1.18	1.16	0.3	0.08	0.85	0.06	0.28	0.05
229	Analyte69	6,8-bis(1',1'-Dimethylethyl)-4,9-bis(4'-methylphenyl)-3,5-dithiatricyclo[4.4.0.0(2,6)]deca-4,9-diene		283	28.38													0.59	0.02	0.34	0.04	0.11	0.01	0.21	<0.01	0.26	0.05													0.15	0.02			0.13	0.02
230	Analyte70	2ME-2(P-METHOXY)MANDELATE 2TMS		223	28.59													1.62	0.05	2.02	0.19	0.49	0.04	1.03	0.06	1.18	0.18											0.77	0.05	0.71	0.06			0.42	0.05
231	Analyte71	D-Gluconic acid, 2,3,4,5,6-pentakis-O-(trimethylsilyl)-, trimethylsilyl ester	34290-52-3	333	28.61													1.72	0.05	8.23	0.7	0.93	0.07
232	Analyte72	D-Gluconic acid, 2,3,4,5,6-pentakis-O-(trimethylsilyl)-, trimethylsilyl ester	34290-52-3	147	28.99													1.24	0.07	4.85	3.25	5.68	0.48																							0.41	0.06
233	Analyte73	(+)-Prostaglandin F2à, 4TMS derivative		204	29.23													2.64	0.13	34.69	10.16	14.7	13.92	7.82	1.46	3.55	0.82	869.38	98.79	512.31	145.4	471.22	16.48	112.44	1.42	293.59	20.42	0.62	0.12	23.09	0.66	1.89	0.3	107.71	4.9	1.38	1.13
234	Analyte74	Mercaptoacetic acid, 2TMS derivative		236	29.49													0.48	0.03	0.37	0.04	0.13	0.01	0.17	0.01	0.22	0.03
235	Analyte75	1-(4-Hydroxy-3-methoxyphenyl)-1-ethoxyacetic acid ethyl ester, O-trimethylsilyl		253	29.59													1.76	0.06	2.32	0.17	0.75	0.03	1.39	0.03	1.82	0.28	0.84	0.12	0.67	0.17	0.47	0.02	0.4	0.01	0.42	0.02	0.21	0.02	0.52	0.02			0.38	0.04
236	Analyte76	3-(1-Ethoxy-ethoxy)-butan-1-ol		293	29.65			0.05	0.01	0.05	0.01																	0.17	0.03	0.31	0.07	0.25	0.01	0.2	0.02	0.19	0.01	0.13	0.01	0.17	0.01	0.21	<0.01
237	Analyte77	1,2-Ethenediol, 2TMS derivative		204	30.33													0.1	0.01	2.7	0.21	4.33	0.2	5.67	0.22	2.35	0.37
238	Analyte78	Per(trimethylsilyl)-D-2-deoxyribose		305	30.89													61.09	4.8	42.42	2.75			15.69	1.25	20.76	2.44	10.26	0.88	8.08	2.11	5.13	0.15	5.32	0.1	5.56	0.19	2.33	0.17	2.89	0.18	0.02	0.01	1.96	0.12
239	Analyte79	D-(+)-Cellobiose,tms		204	30.91																									20.13	4.49	13.77	1.11	20.86	3.09	23.01	1.85	0.58	0.72	26.33	1.13
240	Analyte80	1-(4-Cyanophenyl)-1-trimethylsiloxyethane		100	30.92															2.02	0.18	0.93	0.14	0.5	0.02
241	Analyte81	2,2'-Sulfonyldiethanol, 2TMS derivative		283	31.07													5.74	0.24	8.58	0.56	2.95	0.11	5.46	0.2	7.51	1.17	2.8	0.39	2.92	0.76	2.46	0.08	2.02	0.08	1.86	0.08	1.54	0.06	3.11	0.19			1.49	0.1
242	Analyte82	2-methyl-1-trimethylsilyl-1-propanol		73	31.57													4.93	3.59					26.72	1.04	19.72	8.08																			1.38	0.95
243	Analyte83	D-(-)-Ribofuranose, tetrakis(trimethylsilyl) ether (isomer 2)		217	31.73																							10.18	0.2	21.81	5.35	67.58	4.16	10.78	1.45	4.38	0.48	1.18	1.35	2.76	0.23	1.45	0.21	8.61	1.46
244	Analyte84	[1]benzothieno[2,3-c]naphtho[1,2-g]quinoline		335	31.88															0.05	0.01	0.1	0.01	0.12	<0.01	0.05	<0.01
245	Analyte85	2-Methoxymethylfuran		81	31.91															0.26	0.03	1.32	0.05	0.55	0.1	0.2	0.03
246	Analyte86	D-(-)-Ribofuranose, tetrakis(trimethylsilyl) ether (isomer 2)		217	33.11													0.23	0.02									1.69	1.8	24.71	5.63	44.97	0.36	21.95	1.37	11.7	0.32	0.35	0.06	0.56	0.02	1.43	0.05	12.68	1.73
247	Analyte87	d-Galactose, 2,3,4,5,6-pentakis-O-(trimethylsilyl)-, o-methyloxyme, (1Z)-	128705-71-5	73	33.33													3.72	1.14	5.68	0.42			6.27	5.65															29.98	3.46			2.48	0.3	4.01	1.04
248	Analyte88	Acetic acid, bis[(trimethylsilyl)oxyl]-, trimethylsilyl ester		191	34.66															0.72	0.02	1.74	0.11	1.54	0.15	0.68	0.14
249	Analyte89	Ribitol, 5TMS derivative	32381-53-6	217	35.15													0.36	0.31	2.09	0.05	2.24	1.35	3.86	1.08
250	Analyte90	2-Amino-3-cyano-4-(2'-furyl)-4-thioxobut-2-ene		191	35.36																	0.49	0.03	0.38	0.02	0.15	0.03
251	Analyte91	Trimethylsilyl ether of glucitol	14199-80-5	191	35.69													4.15	0.23	2.64	0.16	1.03	0.07	1.47	0.04
252	Analyte92	3,5-dihydroxy-2,4,6-cycloheptatrien-1-one		138	35.83																							0.43	<0.01	0.73	0.22	1.39	0.17	0.73	0.05	0.37	0.08
253	Analyte93	D-(-)-Ribofuranose, tetrakis(trimethylsilyl) ether (isomer 2)		217	35.84																	0.64	0.11			3.4	0.57	1.15	0.19	1.52	0.45	4.38	2.5	3.61	2.96	1.19	0.18	1.55	0.06	1.49	0.05	3.13	0.31	0.48	0.08
254	Analyte94	1,2-BIS(TRIMETHYLSILYOXY-2-(3'-TRIMETHYLSILYOXYPHENYL)ETHANONE		73	35.95																			14.56	0.99	5.14	2.42	6.51	1.21	11.99	5.94	48.99	32.73	21.47	0.77	13.48	7.04	1.25	0.14					9.25	1.08
255	Analyte95	D-Xylose, 4TMS derivative		217	36.82																							0.52	0.14	0.91	0.39	0.19	0.02	0.18	0.03	0.39	0.15	0.97	0.88	1.66	0.95	0.32	0.2	0.27	0.13
256	Analyte96	N-(t-Butylcarbonyl)piperidino(thioxo)methanesulfenamide		128	36.84													1.15	0.07	1.25	0.04	0.27	0.02					0.34	0.03	0.36	0.14	0.77	0.05									0.88	0.03
257	Analyte97	3,5-dihydroxy-2,4,6-cycloheptatrien-1-one		138	37.23																							0.72	0.17	0.76	0.23	1.57	0.15	0.77	0.07	0.49	0.2
258	Analyte98	D-(-)-Ribofuranose, tetrakis(trimethylsilyl) ether (isomer 1)		259	37.29																							4.24	2.56	0.61	0.16	2.73	0.21	0.3	0.04	2.45	0.11	0.22	0.03	0.1	0.11			0.16	0.02
259	Analyte99	Per(trimethylsilyl)-L-sorbose		106	38.79																							0.2	0.01	0.39	0.14	0.51	0.07	0.18	0.02	0.1	0.01
260	Analyte100	Trimethyl[o-[(p-tolylsulfonyl)-3-butenyl]benzyl]silane		217	39.36			0.67	0.64											5.18	1.95	20.24	2.61	11.62	0.23	4.16	1.71	40.32	5.52	48.66	10.89	143.25	11.82	40.65	3.05	20.86	0.33					212.94	6.95	2.37	0.5
261	Analyte101	3,5-dihydroxy-2,4,6-cycloheptatrien-1-one		138	39.63																							2.54	0.1	2.8	0.73	7.38	0.22	1.76	0.09	0.88	0.15
262	Analyte102	Succinic acid, dodec-2-en-1-yl 2-methoxy-5-methylphenyl ester		138	39.82															0.18	0.06	1.5	0.26	0.33	0.05			4.51	0.44	6.3	3.26	12.47	6.25	3.16	0.24							19.61	1.23
263	Analyte103	à-D-GALACTOSIDE, METHYL TETRAKIS-O-(TRIMETHYLSILYL)-		204	39.94															0.09	0.01					0.17	0.09	2.4	0.27	2.64	0.59	9.46	0.35	2.2	0.09	1.14	0.11
264	Analyte104	Sorbose, 6 TMS		138	41.32																							4.02	0.61	7.17	1.84	14.59	0.7	4.11	0.19	2.04	0.26					9.02	0.24
265	Analyte105	d-Ribose, 2,3,4,5-tetrakis-O-(trimethylsilyl)-, o-methyloxime		138	41.65																							4.08	0.36	3.37	0.81	7.01	0.26	2.35	0.13	1.18	0.15					4.94	0.35
266	Analyte106	Vanillylmandelic acid, 3TMS derivative	55268-66-1	297	42.37													0.91	0.04	0.75	0.05	2.19	1.34	0.55	0.01	0.58	0.13	0.3	0.03	0.31	0.09	0.14	0.01	0.16	0.04	0.15	0.02	0.18	0.01	0.15	0.01
267	Analyte107	1-(4-Hydroxy-3-methoxyphenyl)-1-ethoxyacetic acid ethyl ester, O-trimethylsilyl		253	42.96													4.02	0.22	3.46	0.36	1.51	0.12	2.22	0.02	3.14	0.63	0.97	0.07	1.07	0.24	0.69	0.06	0.68	0.02	0.44	0.05			0.25	0.02			0.26	0.04
268	Analyte108	2-(trimethylsilylethyl)-3-buten-1-ol		138	43.27																							2.08	0.44	1.44	0.33	3.23	0.11	0.89	0.06
	Total unidentified compound contents					69.69	11.95	44.32	3.83	29.25	1.58	15.4	1.68	22.08	2.24	20.3	9.87	317.07	23.21	369.82	41.28	268.99	39.74	228.31	17.95	179.72	34.94	1033.85	126.4	780.57	215.71	974.05	91.87	316.25	19.41	425.93	39.2	42.64	10.85	125.15	11.57	292.03	13.15	158.51	11.35	12.52	4.1	4.37	0.99
[truncated: 4 more columns]

## Sheet: Table S4
Table S4. Representative Non-VOCs and their concentration (mg/L) in distilled liquors mentioned in the main taxt.
No.	Original compounds	Derivatized compounds	CAS No.	Quantitate ion	R.T. (minutes)	L1	S.D.	L2	S.D.	L3	S.D.	L4	S.D.	L5	S.D.	L6	S.D.	B1	S.D.	B2	S.D.	B3	S.D.	B4	S.D.	B5	S.D.	W1	S.D.	W2	S.D.	W3	S.D.	W4	S.D.	W5	S.D.	R1	S.D.	R2	S.D.	R3	S.D.	R4	S.D.	V1	S.D.	V2	S.D.
	Benzene derivative
1	Benzene, ethyl	Benzene, ethyl	100-41-4	65	5.77	11.11	3.47	11.24	3.36	10.36	3.93	17.33	10.96	17.69	8.01	18.48	4.39	20.79	11.54	42.91	7	33.46	2.41	35.93	7.09	88.7	1.46	10.18	1.08	38.39	23.8	55.72	8.66	9.77	1.46	13.48	6.7	22.78	6.73			15.52	0.76	34.18	2.63	9.78	3.97	20.28	5.51
2	Benzene, 1,4-dimethyl-	Benzene, 1,4-dimethyl-	106-42-3	91	6.06	159.64	38.5	117.99	17.12	141.72	9.56	144.64	7.93	147.06	12.3	149.32	4.76	84.82	6.62	378.44	117.87	290.1	82.44	327.28	12.82	329.34	4.81	97.77	10.48	161.27	20.49	133.3	11.94	121.9	1.36	124.12	16.45	148.57	13.12	188.43	113.69	155.13	3.88	39.32	4.02	102.92	14.47	154.92	6.5
5	Benzene, propyl-	Benzene, propyl-	103-65-1	91	7.94	1.63	0.17	1.47	0.06	1.56	0.15	1.58	0.16	1.88	0.11	1.61	0.06	5.14	0.09	3.78	0.99	2.92	0.63	3.26	0.05	3.31	0.15	1.24	0.12	2.69	0.24	1.81	0.18	1.64	0.07	1.79	0.29	1.98	0.19	2.95	0.12	1.42	0.11	2.5	0.15	1.29	0.1	1.87	0.1
16	Homovanillyl alcohol	Homovanillyl alcohol, 2TMS	56728-06-4	209	24.57																							0.88	0.02	0.24	0.02	0.14	0.01	0.12	0.01	0.18	0.02
30	Scopoletin	Scopoletin, TMS derivative	NA	234	30.17																							2.87	0.15	0.82	0.08	0.55	0.07	0.42	0.01	0.64	0.09
	Alcohols
37	2-Methyl-1,3-propanediol	2-Methyl-1,3-Propanediol, 2TMS	33581-79-2	117	9.68	121.94	15.6	215.42	9.65	7.29	0.72	0.25	0.03	2.97	0.71	0.12	0.02	10.58	1.04	4.49	1.2	5.08	0.09	7	0.48	5.98	0.75			17.08	1.66	3.67	0.64	5.19	0.33	1.21	0.19			1.94	0.04			3.45	0.18
38	2,3-Butanediol	2,3-Butanediol, 2TMS derivative	53274-85-4	117	9.92	399.78	31.12	380.31	26.64									3.1	0.36	1.27	0.25	0.91	0.11	1.33	0.1	1.16	0.11			8.58	0.33	1.67	0.35			1.35	0.48	0.09	0.02	1.33	0.06	0.53	0.02	2.4	0.12
46	Glycerol	Glycerol, 3TMS	6787-10-6	147	15.59	95.22	13.27	59.04	5.15	45.84	1.22	19.73	2.5	262.41	6.81	29.07	1.03	91.7	5.52	77.7	19.23	72.57	5.63	97.08	0.78	61.14	5.05	441.89	13.63	553.24	46.01	326.59	15.26	575.22	30.23	286.59	43.87	62.28	14.11	93.21	10.17	58.68	8.79	44.05	3.95	10.1	1.54	9.45	0.55
	Acids
64	Glycolic acid	Glycolic acid, 2TMS	33581-77-0	147	10.77	6.59	0.22	7.32	0.21	0.82	0.07	0.63	0.07	0.73	0.08	0.36	0.03	26.43	1.7	26.96	6.34	19.33	2.03	22.5	0.76	13.63	1.84	39.49	1.04	26.18	2.38	25.06	4.56	29.25	15.56	18.33	2.68	8.39	0.8	14.59	0.89	74.92	3.2	6.97	0.91	1.01	0.06	0.14	0.02
71	2-Hydroxy-3-methylbutyric acid	Butanoic acid, 3-methyl-2-[(trimethylsilyl)oxy]-, trimethylsilyl ester	55124-92-0	145	12.9	1.33	0.28	1.59	0.07	0.22	0.03	0.52	0.02	0.12	0.02	0.11	<0.01
74	4-Methyl-2-hydroxy-pentanoic acid,	Ethyl (4R,5S)-5-[(O-tert-Butyldimethylsilyl)oxy]-2,4-dimethylhex-2-enoate	NA	103	14.62	66.39	21	67.59	0.34	30.88	0.68	27.66	0.62	2.25	0.19	7.18	0.18	0.24	0.02	0.58	0.05			1.54	0.92	0.32	0.05	4.72	0.85									0.47	0.06	0.61	0.06					0.11	0.02	0.18	0.04
94	α-Ketoglutaric acid	α-Ketoglutaric acid MEOX2 2TMS	NA	89	19.55			0.67	0.37																			0.82	0.03	1.47	0.09	0.73	0.19	1.4	0.11	0.53	0.09					0.89	0.06
101	Citric acid	Citric acid, 4TMS	14330-97-3	229	25.65																							0.12	0.01	0.67	0.07	0.84	0.08	2.76	0.12	0.22	0.04
	Sugars
114	D-Ribofuranose	D-(-)-Ribofuranose, tetrakis(trimethylsilyl) ether (isomer 2)	NA	217	22.29													17.82	2.86	16.23	4.27	11.33	0.76	16.52	1.03	13.5	0.61	31.99	1.94	56.9	4.12	20.63	0.95	26.96	1.09	36.83	5.7	12.58	1.45	19.15	2.52	1.53	0.07	7.13	0.1
120	D-Ribose	d-Ribose, 2,3,4,5-tetrakis-O-(trimethylsilyl)-, O-methyloxime	56196-08-8	73	23.7													387.86	41.97	270.94	63.28	219.82	13.75	176.99	1.6	327.59	13.21	66.38	12.2	312.65	18.99	308.01	10.74	261	6.13	315.59	47.41	168.93	40.73	152.63	19.04	1.72	0.36	85.69	1.13	0.84	0.05
124	D-Xylopyranose	á-D-(+)-Xylopyranose, 4TMS	14251-20-8	204	25.03													2.81	0.43	1.53	0.38	2.37	0.24	3.99	0.33	1.16	0.05	10.94	0.52	20.3	1.39	6.07	0.33	10.63	0.34	14.42	2.08	1.77	0.1	2.19	0.27	0.16	0.01	2.14	0.09
129	Lactobionic acid	Lactobionic acid, TMS derivative	NA	204	26.29													243.72	0.77	42.68	10.29	50.66	1.22	224.29	2.84	149.61	7.48	34.82	1.63	23.43	1.86	7.94	0.58	13.66	0.3	9.85	1.48	6.4	0.33	26.48	1.77	2.79	0.08	35.49	1.08
131	D-Fructose	Fructose, 1,3,4,5,6-pentakis-O-(trimethylsilyl)-, O-methyloxime	56196-14-6	103	27.19	4.59	0.65			0.37	0.03							3994.41	169.83	2198.26	572.39	551.98	10.74	1030.38	19.5	1091.4	91.88	199.45	11.39	547.6	36.24	202.07	8.65	1568.69	25.42	660.79	110.69	120.68	19.3	1201.3	141.69	332.27	48.03	737.59	49.52	601.24	75.01
133	D-Mannose	d-Mannose, 2,3,4,5,6-pentakis-O-(trimethylsilyl)-, o-methyloxyme, (1Z)-	128705-67-9	73	27.61	24.36	3.81	1.81	0.1	1.22	0.06	1.29	1.36	2.84	0.05	5.69	0.13	394.33	3.17	377.85	88.66	287.36	18.09	233.89	9.94	189.79	7.24	99.98	5.89	152.26	13.04	37.49	4.02	93.27	6.79	5.45	0.95	10.04	1.17					170.29	20.48	845.08	113.44
[truncated: 4 more columns]

## Sheet: Table S5
Table S5. Compounds involved in Figure 4.
Names	total	elements	Compounds	Quantitate ion	R.T. (minutes)	C1	S.D.	C2	S.D.	C3	S.D.	C4	S.D.	C5	S.D.	C6	S.D.	B1	S.D.	B2	S.D.	B3	S.D.	B4	S.D.	B5	S.D.	W1	S.D.	W2	S.D.	W3	S.D.	W4	S.D.	W5	S.D.	R1	S.D.	R2	S.D.	R3	S.D.	R4	S.D.
Overlaped compounds	76	VOC_1	Ethyl formate	47	5.84	0.56	0.07	0.92	0.06	0.46	0.15	0.1	0.03	0.16	0.01	0.12	0.02	0.71	0.19	0.59	0.08	0.64	0.06	0.63	0.07	0.38	0.1	0.29	0.04	0.2	0.03	0.22	0.01	0.31	0.03	0.22	0.01	0.16	0.03	0.05	<0.01	0.23	0.07	0.2	0.01
		VOC_2	Acetic acid, ethyl ester	89	6.67	771.05	32.5	851.26	102.02	213.68	29.85	205.41	56.03	250.26	12.67	167.26	17.25	15.13	2.6	19.45	3.13	15.62	1.77	11.73	1.3	12.88	3.4	20.87	3.75	18.68	3.47	13.75	1.16	11.56	1.14	16.42	0.5	7.2	1.78	0.77	0.07	10.11	3.17	8.1	0.34
		VOC_3	Propanoic acid, ethyl ester	57	8.08	84.3	21.56	68.79	5.4	12.1	2.61	100.98	16.03	227.49	30.7	99.31	9.73	26.21	6.1	58.82	5.72	50.83	7.22	29.83	2.8	56.66	26.06	7.94	0.76	37.63	5.68	4.67	0.22	24.5	1.93	18.46	0.5	9.49	1.48	0.24	0.01	0.72	0.04	3.99	0.14
		VOC_4	Propanoic acid, 2-methyl-, ethyl ester	71	8.23	203.39	11.88	295.3	16.63	9.91	1.55	34.88	11.9	8.83	0.75	4.95	1.95	18.24	6.23	15.72	3.9	18.01	2.14	16.76	2	15.7	3.35	2.92	0.47	10.67	2.19	2.87	0.36	3.6	0.46	6	0.2	1.55	0.41	0.12	<0.01	0.86	0.31	2.18	0.11
		VOC_6	Acetic acid, 2-methylpropyl ester	43	9.3	41.76	6.28	49.32	3.65	2.72	0.23	2.68	0.42	34.94	3.1	21.39	6.77	14.7	2.23	16.36	2.96	15.51	2.05	12.92	1.64	9.66	2.48	20.01	0.16	10.95	2.13	11.96	1.17	10.76	1.09	26.49	0.67	1.61	0.42	1.98	0.07	18.51	6.37	6.25	0.28
		VOC_7	Butanoic acid, ethyl ester	71	10.01	308.88	40.65	210.37	5.68	114.29	12.97	130.9	2.3	62.44	7.66	48.3	5.83	20.11	4.51	27.75	6.37	28.12	6.33	18.3	2.13	16.78	2.79	53.36	6.27	15.99	1.06	13.84	0.65	12.32	0.39	20	0.6	11.49	2.62	10.92	0.59	1.4	0.47	12.74	0.65
		VOC_9	Butanoic acid, 2-methyl-, ethyl ester	102	10.39	125.6	39.34	148.94	10.88	18.27	3.06	7.93	1.29	4.33	0.48	2.04	0.65	7.72	2.67	5.95	1.6	7.43	0.84	12.78	1.48	6.09	1.66	1.44	0.32	5.46	1.08	4.03	0.54	1.95	0.26	3.34	0.1	1.11	0.26	0.05	<0.01	0.31	0.11	0.86	0.03
		VOC_11	Butanoic acid, 3-methyl-, ethyl ester	88	10.85	197.94	4.2	341.79	25.5	51.3	16.65	20.78	5.61	4.97	0.5	4.84	0.94	16.91	1.86	11.79	2.95	13.85	1.64	19.91	2.79	11.59	2.99	3.31	0.77	13.25	2.56	8.12	1.16	4.89	0.57	7.12	0.24	2.41	0.55	0.19	0.01	0.52	0.16	1.38	0.04
		VOC_18	1-Butanol, 3-methyl-, acetate	88	12.47	4.12	0.82	5.42	0.53	4.41	0.25	0.42	<0.01	6.34	0.59	1.43	1.33	1.59	0.59	3.54	0.78	2.59	0.31	1.11	0.13	1.28	0.46	9.75	0.96	5.37	1.23	6.55	4.09	5.27	0.51	10.28	0.31	0.38	0.09	0.86	0.03	0.1	0.03	1.15	0.05
		VOC_19	Pentanoic acid, ethyl ester	88	12.89	338.2	54.8	400.18	29.05	316.92	89.21	253.81	40.52	21.16	1.63	27.68	6.62	0.51	0.23	0.52	0.09	0.48	0.05	0.47	0.06	0.33	0.12	3.03	0.64	1.82	0.37	1.59	0.15	1.79	0.2	3.09	0.1	1.74	0.37	0.24	<0.01	0.63	0.18	1.32	0.06
		VOC_27	Pentanoic acid, 4-methyl-, ethyl ester	88	14.72	39.13	9.65	42.41	3.73	9	1.89	3.03	0.62	1.19	0.15	2.64	0.5	0.12	0.05	0.11	0.03	0.12	0.01	0.12	0.01	0.8	0.99	0.2	0.04	42.81	7.78	12.13	0.93	22.57	1.57	17.1	5.21	1.68	0.34	1.6	0.1	0.34	0.15	5.12	1.07
		VOC_30	Hexanoic acid, ethyl ester	117	16.26	179.33	24.71	24.96	6.78	772.22	157.73	642.68	91.21	30.41	2.44	30.92	8.27	23.64	3.75	16.22	2.44	18.44	0.91	13.92	1.47	13.27	4	19.62	3.89	0.93	0.07	1.7	0.12	26.87	2.31	27.44	0.79	2.13	0.39	3.32	0.45	1.21	0.33	5.05	0.2
		VOC_49	Lactic acid, ethyl ester	45	20.03	929.25	66.68	903.43	50.85	53.34	9.38	47.89	15.62	28.39	2.97	26.89	7.57	7.44	1.94	7.98	1	6.14	0.76	5.38	0.62	4.82	1.2	15.02	2.01	12.08	2.12	3.3	0.21	7.43	0.66	13.93	0.42	3.4	0.84	0.24	0.02	3.04	0.79	3.98	0.18
		VOC_65	Hexanoic acid, 3-methylbutyl ester	70	23.87	51.54	14.59	47.25	4.64	204.5	8.51	420.28	27.23	14.8	3.51	13.34	4.77	12.9	3.35	6.41	1.35	13.65	0.53	7.6	0.54	5.79	1.79	37.92	4.98	6.5	0.34	8.01	0.67	6.09	0.79	4.09	0.04	0.49	0.06	9.11	0.03	1.18	0.04	1.66	0.07
		VOC_81	Octanoic acid, isobutyl ester	127	26.74	0.7	0.19	0.67	0.06	2.61	0.52	2.28	0.72	0.65	0.12	1.3	0.11	4.16	1.38	1.33	0.28	3.69	0.19	2.12	0.16	1.54	0.47	6.2	4.24	2.43	0.15	0.67	0.06	2.58	0.25	1.19	0.04	0.13	0.01	3.6	0.12	0.02	<0.01	0.35	0.01
		VOC_88	Ethane-1,1-diol di-N-butanoate	115	27.63	0.77	0.07	1	0.07	3.72	1.21	0.98	0.12	0.21	0.01	0.07	0.01	0.65	0.23	1.06	0.04	0.76	0.07	0.51	0.05	0.7	0.28	0.31	0.02	0.19	0.04	0.13	0.01	0.37	0.03	0.5	0.01	0.7	0.13	0.04	0.01	0.11	0.02	0.74	0.04
		VOC_93	2-Furancarboxylic acid, ethyl ester	95	29.1	32.41	2.2	16.13	0.55	15.18	3.55	0.73	0.1	0.72	0.05	0.95	0.04	25.33	6.74	39.12	2.71	26.6	2.5	20.06	1.43	24.64	5.34	8.96	1.39	3.16	0.29	2.67	0.11	5.41	0.22	5.28	0.14	4.64	0.57	0.3	0.01	1.51	0.03	3.09	0.09
		VOC_102	Butanedioic acid, diethyl ester	101	30.55	269.22	39.51	244	12.27	67.6	17.18	186.99	22.28	46.35	1.02	26.29	0.9	5.55	1.18	6.21	0.23	6.18	0.6	7.74	0.62	5.34	1.26	37.61	2.44	42.93	5.41	8.91	0.33	38.72	2.64	33.42	0.63	34.97	4.45	1.78	0.38	1.68	0.01	11.65	0.68
		VOC_110	Acetic acid, phenylmethyl ester	108	32.45	3.2	0.28	2.65	0.14	0.74	0.1	1.09	0.35	0.54	0.07	0.55	0.02	0.2	0.04	2.34	0.15	1.7	0.09	1.39	0.06	1.34	0.76	0.74	0.34	0.26	0.02	0.29	0.01	0.4	0.1	0.57	0.02	0.31	0.04	0.16	0.01	0.21	0.01	0.39	0.02
		VOC_134	Isopentyl 3-hydroxy-2-methylenebutanoate	101	38.3	1.42	0.2	3.51	1.18	1.79	1.96	0.18	0.25	2.27	0.35	3.23	1.73	4.16	3.38	3.38	0.5	9.43	2.49	6.24	0.39	3.49	0.95	6.79	3.43	22.86	1.11	1.27	0.14	37.51	1.33	47.93	1.67	3.3	1.1	4.31	0.44	0.28	0.04	2.77	0.08
		VOC_153	Ethyl 3-hydroxydodecanoate	117	44.32	9.07	1.2	16.66	0.72	1.17	0.15	23.44	1.98	16.35	0.38	15.72	0.64	18.39	2.73	25.96	1.21	19.26	2.48	16.95	0.83	20.71	1.7	20.05	7.46	7.73	0.4	14.48	0.15	11.21	0.73	17.33	0.2	19.69	1.08	19.55	0.34	16.86	0.68	24.42	1.04
		VOC_160	Benzene, methyl-	91	10.16	4.55	0.4	7.31	0.92	2.12	0.12	15.19	4.78	6.65	1.27	2.42	0.58	2	0.46	0.45	0.16	0.8	0.04	0.67	0.07	1.12	0.23	0.52	0.11	6.5	0.72	2.71	0.62	0.78	0.16	1.8	0.04	2.61	0.33	0.54	0.06	3.57	0.91	0.94	0.02
		VOC_163	o-Xylene	91	14.62	3.69	1.32	4.56	0.48	0.49	0.03	1.58	1.14	33.73	8.86	7.11	1.3	3.7	0.4	2.38	0.54	3.31	0.15	2.87	0.29	2.67	0.74	0.91	0.11	2.59	0.31	6.64	1.3	3.44	0.53	6.17	0.13	5.02	0.84	3.01	0.15	5.54	1.17	6.49	0.17
		VOC_174	Benzene, 1,2,4-trimethyl-	105	19.99	2.91	0.4	1.72	0.19	0.9	0.05	0.32	0.01	0.75	0.19	1.7	0.06	0.09	0.02	0.75	0.46	1.05	0.03	0.56	0.04	0.65	0.12	0.47	0.23	1.55	0.18	1.57	0.25	1.74	0.26	2.78	0.05	0.31	0.22	0.28	0.01	1.67	0.2	1.34	0.05
		VOC_180	Benzene, 1,3-bis(1,1-dimethylethyl)-	175	22.81	4.4	2.58	13.3	2.03	4.72	0.49	3.34	0.57	14.39	0.45	22.65	16.62	1.29	0.52	1.21	0.29	0.64	0.05	0.91	0.11	1.25	0.07	1.56	0.43	0.78	0.05	8.35	2.23	2.33	0.87	2.87	0.18	30.39	2.85	25.44	0.72	29.24	6.45	30.69	1.35
		VOC_194	Benzaldehyde	106	26.32	153.59	17.3	122.65	3.18	30.33	4.89	20.56	0.97	24.52	3.97	25.68	0.83	22.91	7.12	27.56	0.76	28.07	3.28	39.38	13.39	23.5	6.94	7.98	1.8	19.87	1.07	2.83	0.14	13.15	0.37	10.49	0.23	3.97	0.44	1.1	0.04	0.85	0.02	6.62	0.19
		VOC_265	Phenol, 2-methyl-	108	39.31	2.71	0.71	0.18	0.03	0.88	0.18	0.34	0.11	0.06	<0.01	0.1	0.03	0.05	0.01	0.07	<0.01	0.05	<0.01	0.03	<0.01	0.02	0.01	0.34	0.15	0.04	<0.01	0.02	<0.01	0.13	0.01	0.07	0.01	0.02	<0.01	0.01	<0.01	0.02	<0.01	0.02	<0.01
		VOC_267	Phenol, 2,5-bis(1,1-dimethylethyl)-	191	39.43	1.99	0.06	1.73	0.08	4.24	0.57	3.27	1.45	0.49	0.03	0.39	0.07	0.24	0.06	1.57	0.47	3.62	1.35	0.84	0.08	1.05	0.06	0.48	0.09	3.72	0.71	4.09	0.53	4.27	1.07	4.59	0.13	0.27	0.03	1.72	1.49	1.51	0.36	4.68	0.53
		VOC_308	Diphenyl sulfide	186	44.74	0.02	0.02	0.04	<0.01	0.14	0.02	0.13	0.01	0.04	<0.01	0.03	<0.01	0.08	0.01	0.16	0.02	0.18	0.05	0.1	0.01	0.14	0.04	0.12	0.05	0.03	0.01	0.05	<0.01	0.06	<0.01	0.09	<0.01	0.05	0.01	0.01	<0.01	0.04	0.01	0.04	<0.01
		VOC_321	Benzaldehyde, 4-hydroxy-3-methoxy-	151	49.71	0.05	0.01	0.1	0.04	0.06	0.03	0.06	0.01	0.07	0.01	0.05	0.01	0.14	0.05	0.13	0.01	0.12	0.02	0.08	0.04	0.1	0.02	0.12	0.06	0.06	0.01	0.04	0.01	0.08	0.01	0.07	<0.01	0.04	0.01	0.07	0.02	0.07	0.03	0.07	<0.01
		VOC_322	1,2-Benzenedicarboxylic acid, mono(2-ethylhexyl) ester	149	49.9	0.11	0.01	0.09	0.01	0.27	0.09	0.1	0.02	0.01	<0.01	0.02	<0.01	0.26	0.03	0.17	0.01	0.24	0.04	0.08	0.01	0.15	0.04	0.3	0.19	0.28	0.03	0.06	0.01	0.84	0.11	0.76	0.01	0.04	0.01	0.08	0.01	0.02	<0.01	0.05	0.01
		VOC_326	trans-2-Methyl-4-hexen-3-ol	71	9.35	36.83	12.62	47.32	4.25	6.56	2.1	0.92	0.27	6.1	0.89	5.5	0.67	0.3	0.04	0.31	0.04	1.81	0.24	2.22	1.33	0.25	0.08	0.34	0.08	0.17	0.05	0.54	0.2	0.5	0.2	0.64	0.25	0.49	0.1	2.12	1.27	5.46	0.68	10.22	6.36
		VOC_330	1-Propanol, 2-methyl-	74	11.7	75.89	4.79	79.93	5.45	8.62	0.96	4.06	0.35	4.3	0.72	5.68	0.21	16.97	4.29	26.58	2.26	20.75	3.63	17.31	2.54	20.1	2.72	18.86	3.17	5.47	1.15	2.33	0.09	6.36	4.16	11.53	0.32	1.65	0.48	2.8	0.21	0.35	0.01	6.68	0.23
		VOC_332	1-Butanol	56	13.27	29.69	1.35	43.63	1.33	147.3	25.15	72.63	3.96	3.37	1.3	3.33	0.25	0.56	0.22	0.88	0.07	0.73	0.11	0.6	0.05	0.71	0.1	2.98	0.32	1.95	0.33	0.85	0.03	1.33	0.08	1.28	0.03	1.16	0.3	1.46	0.06	0.15	0.03	0.76	0.03
		VOC_341	1-Hexanol	56	20.21	79.66	4.77	101.71	0.93	72.14	6.01	156.91	13.65	24.44	5.21	27.37	3.56	32.25	10.65	76.81	4.92	40.51	7.41	42.74	5.81	48.89	18.15	4.29	0.61	6.63	0.55	2.74	0.14	6.55	0.19	7.4	0.14	5.27	0.79	1.01	0.08	0.46	0.08	3.51	0.04
		VOC_367	Ethanol, 2-(2-ethoxyethoxy)-	45	28.8	2.23	0.6	2.25	0.06	1.91	0.53	2.87	2.35	0.83	0.04	0.7	0.13	0.7	0.11	0.74	0.03	0.71	0.07	0.5	0.02	0.53	0.1	0.86	0.09	0.64	0.02	0.58	0.02	0.65	0.02	0.69	0.01	0.62	0.04	0.58	0.01	0.59	0.03	0.8	0.06
		VOC_398	1,6,10-Dodecatrien-3-ol, 3,7,11-trimethyl-, (E)-	93	39.86	0.05	0.01	0.09	<0.01	0.02	<0.01	0.05	<0.01	0.05	<0.01	0.07	<0.01	0.07	0.01	0.11	0.01	0.1	0.01	0.08	<0.01	0.09	0.02	0.14	0.09	0.04	<0.01	0.07	<0.01	0.05	<0.01	0.11	<0.01	0.08	0.01	0.07	<0.01	0.05	<0.01	0.17	0.01
		VOC_405	1-Tridecanol	83	42.1	11.8	1.48	8.17	1.5	13.62	1.19	19.36	4.99	3.21	0.25	2.3	0.01	2.62	0.9	3.09	0.32	2.7	0.29	1.99	0.19	2.24	0.73	19.05	1.89	6.78	0.1	0.65	0.12	4.47	0.4	3.97	0.33	0.76	0.14	2.64	0.24	0.19	0.01	0.86	0.03
		VOC_422	Butanal, 3-methyl-	44	7.2	90.11	8.47	151.55	7.98	75.48	7.51	3.79	1.45	17.87	1.65	18.41	0.27	1.22	0.62	1.6	0.19	1.93	0.26	1.55	0.2	1.12	0.53	1.46	0.22	1.24	0.24	0.94	0.07	1.14	0.13	1.76	0.07	0.4	0.13	0.38	0.04	1.8	0.77	0.94	0.05
		VOC_423	2-Pentanone	86	8.5	2.18	0.37	2.42	0.13	24.88	3.98	0.36	0.01	0.31	0.09	0.84	0.18	0.03	0.01	0.05	<0.01	0.04	<0.01	0.04	<0.01	0.02	0.02	0.09	<0.01	0.08	0.01	0.04	<0.01	0.09	<0.01	0.09	<0.01	0.05	0.01	0.02	0.01	6.43	1.89	0.76	0.03
		VOC_465	3-tert-Butyl-2-pyrazolin-5-one	125	27.3	1.23	0.06	0.88	0.05	0.56	0.15	0.39	0.05	1.02	0.05	0.08	<0.01	0.52	0.18	0.92	0.15	1.22	0.1	0.53	0.04	0.9	0.25	1.53	0.3	0.46	0.06	0.68	0.04	0.65	0.08	1.15	0.02	0.54	0.08	0.19	0.01	0.35	0.05	0.36	0.03
		VOC_483	2,4,4-Trimethyl-3-(3-methylbutyl)cyclohex-2-enone	138	32.68	0.82	0.16	1.23	0.06	0.29	0.05	0.29	0.08	0.77	0.12	0.76	0.03	0.49	0.1	0.68	0.12	0.8	0.05	0.66	0.03	0.63	0.15	0.69	0.44	0.3	0.02	0.58	0.05	0.57	0.05	0.83	<0.01	0.6	0.05	0.4	0.01	0.65	0.04	0.68	0.03
		VOC_502	2-Furancarboxaldehyde, 5-(ethoxymethyl)-	109	37.82	0.14	0.01	0.2	0.01	0.14	0.04	0.08	0.02	0.13	0.02	0.13	0.02	0.27	0.06	0.44	0.01	0.32	0.02	0.16	0.02	0.31	0.07	0.26	0.13	0.14	0.02	0.11	<0.01	0.2	0.01	0.19	<0.01	0.11	0.02	0.07	<0.01	0.07	<0.01	0.17	0.01
		VOC_523	Acetic acid	61	23.76	133.56	2.5	30.15	1.68	10.39	0.96	16.84	4.81	48.25	4.76	60.65	4.07	0.32	0.14	0.58	0.08	0.58	0.13	8.08	0.95	8.64	0.86	7.71	1.48	0.71	0.12	4.04	0.21	4.91	0.19	9.61	0.29	0.17	0.04	1.63	0.2	1.26	0.24	0.36	0.04
		VOC_527	Butanoic acid	60	28.94	20.16	0.2	30.12	2.9	81.78	15.38	50.9	6.9	1.08	0.23	3.81	0.44	1.86	1.76	0.65	0.09	0.51	0.05	0.44	0.01	0.43	0.05	1.2	0.22	0.44	0.11	0.13	<0.01	0.27	0.02	0.28	0.01	0.12	0.02	0.08	0.01	0.08	0.01	0.18	0.01
		VOC_530	Heptanoic acid, 2-ethyl-	95	34.98	3.85	0.32	4.87	0.34	6.54	2.13	3.59	0.81	0.63	0.08	5.24	0.59	5.46	1.3	17.54	1.23	8.33	1	0.28	0.03	5.38	1.39	11.69	1.25	58.74	5.23	11.42	0.58	59.08	1.72	8.08	0.2	1.42	0.16	3.25	0.33	0.16	0.03	10.19	0.38
		VOC_537	Octanoic acid	60	40.25	55.18	4.01	37.05	2.73	99.13	10.43	62.52	4.41	21.81	1.65	17.93	0.6	53.66	4.24	56.46	1.94	38.29	2.06	41.44	0.65	38.84	4.23	22.59	14.03	19.78	1.81	24.05	5.08	22.82	4.57	25.65	4.08	0.26	0.04	0.01	<0.01	0.01	<0.01	0.13	0.01
		VOC_547	Ethene, ethoxy-	72	4.83	12.22	1.44	8.2	0.55	4.03	1.29	1.51	0.52	2.75	0.67	1.2	0.38	0.39	0.12	0.46	0.01	0.4	0.07	0.52	0.07	0.37	0.13	0.55	0.08	0.24	0.06	0.22	0.01	0.34	0.04	0.28	0.02	0.19	0.05	6.1	0.07	0.44	0.14	0.25	0.02
		VOC_550	Heptane, 2,4-dimethyl-	85	5.61	1.48	1.01	0.96	0.15	0.18	0.09	0.11	<0.01	1.13	0.44	2.04	0.82	0.19	0.06	0.05	0.04	0.08	<0.01	0.04	0.01	0.09	0.04	0.04	0.01	0.15	0.02	0.32	0.12	0.14	0.04	0.19	<0.01	0.42	0.09	0.1	0.01	0.17	0.09	0.14	0.01
		VOC_552	Methane, diethoxy-	59	6.14	38.14	11.42	24.15	1.7	3.97	0.7	0.42	0.15	0.25	0.03	0.53	0.1	19.41	7.33	14.78	1.87	18.33	3.76	41.42	4.8	15.75	2.03	3.84	0.39	4.16	0.71	0.8	0.04	2.96	0.27	2.57	0.09	10.14	2.45	0.48	0.02	2.16	0.27	4.35	0.23
		VOC_567	Butane, 1,1-diethoxy-3-methyl-	47	11	16.29	5.21	39.22	4.28	8.95	2.03	0.12	0.03	2.71	0.32	2.31	0.87	0.18	0.07	0.22	0.04	0.37	0.11	0.23	0.03	0.2	0.04	0.05	<0.01	0.18	0.06	0.11	0.01	0.16	0.02	0.24	0.01	0.03	0.02	0.16	0.03	0.17	0.07	0.08	0.01
		VOC_613	Furfural	95	24.34	61	1.83	58.04	4.05	2.41	0.28	2.61	0.03	3.12	0.09	4.16	0.31	9.57	2.42	15.88	3.22	15.07	0.89	8.77	0.56	8.51	1.87	9.84	1.39	7.49	0.51	2.18	0.02	5.6	0.31	4.76	0.31	1.03	0.1	0.02	<0.01	1.03	0.03	0.68	0.02
		VOC_634	2-Acetyl-5-methylfuran	109	29.01	15.2	1.29	14	0.55	2.54	0.48	0.23	0.03	0.15	0.01	0.25	0.01	0.17	0.05	0.14	0.01	0.16	0.02	0.33	0.01	0.11	0.01	0.15	0.01	0.23	0.03	0.06	<0.01	0.28	0.01	0.14	<0.01	0.56	0.07	0.07	<0.01	0.12	<0.01	0.2	0.01
		VOC_638	Pyrazine, 2,5-dimethyl-3-(3-methylbutyl)-	122	31.21	2.79	0.34	1.78	0.09	0.72	0.03	1.06	0.28	0.43	0.07	0.22	0.02	5.6	1.03	11.64	0.96	11.17	1.27	7.93	0.68	12.58	3.72	0.79	0.16	1.08	0.21	0.16	0.01	1.09	0.07	0.81	0.04	2.12	0.33	0.5	0.05	0.88	0.04	1.88	0.04
		VOC_643	Azulene	128	33.07	4.77	0.43	6.56	0.24	1.55	0.09	0.46	0.17	4.62	0.2	7.19	0.57	28.31	2.12	17	0.46	26.5	1.69	19.48	2.02	15.22	3.15	65.63	19	27.67	3.39	4.95	0.2	39.48	2.09	65.49	6.89	7.2	0.9	16.02	1.07	0.33	0.02	6.92	0.41
		VOC_760	Analyte99	68	31.38	0.29	0.08	0.38	0.03	0.11	0.01	0.09	0.02	0.3	0.05	0.32	0.01	0.05	0.01	0.06	0.02	0.04	<0.01	0.05	<0.01	0.05	0.01	0.08	0.04	0.03	<0.01	0.08	0.01	0.06	0.01	0.06	<0.01	0.1	0.01	0.08	<0.01	0.08	0.02	0.1	0.01
		VOC_829	Analyte168	159	41.02	0.5	0.12	0.54	0.22	0.22	0.04	0.27	0.04	0.14	0.01	0.1	0.01	0.16	0.03	0.21	0.02	0.25	0.07	0.22	0.02	0.2	0.06	0.43	0.18	0.16	0.09	0.05	0.01	0.12	0.03	0.13	0.02	0.09	0.04	0.1	0.02	0.17	0.05	0.09	0.01
		VOC_843	Analyte182	45	42.92	2.68	0.27	2.05	0.24	0.65	0.1	0.93	0.07	0.59	0.01	0.24	0.01	1.09	0.12	1.19	0.12	1.02	0.27	1.06	0.11	0.93	0.21	5.39	0.91	0.74	0.52	0.3	0.04	2.05	0.21	2.6	0.11	0.43	0.11	0.08	0.02	0.1	0.01	0.36	0.07
		VOC_857	Analyte196	104	45.03	0.23	0.04	0.2	0.01	0.06	0.03	0.12	0.01	0.16	0.01	0.29	0.01	6.52	0.93	1.7	0.22	10.12	0.18	1.25	0.12	3.21	0.84	8.01	1.45	6.62	0.24	0.12	0.03	11.49	1.17	13.14	0.13	1.22	0.23	1.74	0.21	0.41	0.06	4.18	0.2
		VOC_867	Analyte206	147	46.66	1.82	0.45	1.06	0.16	1.23	0.32	0.61	0.03	0.2	0.01	0.2	0.05	0.46	0.11	0.39	0.04	0.46	0.06	0.25	0.02	0.31	0.03	0.55	0.09	0.19	0.03	0.11	<0.01	0.22	0.01	0.21	0.01	0.1	0.01	0.08	0.01	0.06	<0.01	0.12	0.01
		VOC_876	Analyte215	123	50.47	0.21	0.02	0.75	0.14	0.1	0.03	0.42	0.15	0.04	<0.01	0.05	0.01	0.22	0.04	0.15	0.01	0.21	0.05	0.23	0.04	0.27	0.04	0.26	0.1	0.05	0.01	0.05	0.01	0.06	0.01	0.06	<0.01	0.02	0.01	0.2	0.02	0.83	0.13	0.13	0.06
		VOC_878	Analyte217	135	51.82	0.88	0.12	0.56	0.14	1.51	1.11	1.19	0.56	0.23	0.03	0.26	0.03	5.98	0.38	6.54	0.88	7.02	1.62	3.57	0.66	7.53	2.26	4.86	2.79	4.11	0.54	0.87	0.15	4.68	0.81	4.75	0.22	0.39	0.07	0.1	0.04	0.27	0.17	0.44	0.18
		Non_2	Benzene, 1,4-dimethyl-	91	6.06	159.64	38.5	117.99	17.12	141.72	9.56	144.64	7.93	147.06	12.3	149.32	4.76	84.82	6.62	378.44	117.87	290.1	82.44	327.28	12.82	329.34	4.81	97.77	10.48	161.27	20.49	133.3	11.94	121.9	1.36	124.12	16.45	148.57	13.12	188.43	113.69	155.13	3.88	39.32	4.02
		Non_3	Benzene, 1,3-dimethyl-	142	6.26	8.08	3.5	9.45	1.11	11.41	1.03	11.68	1.6	11.36	3.27	11.81	0.5	9.53	0.4	7.34	5.52	5.26	3.07	0.34	0.06	0.27	0.07	8.06	0.61	6.18	0.16	7.13	3.2	11.08	0.42	12.54	2.24	14.48	1.07	6.34	1.23	5.23	0.99	50.19	3.04
		Non_4	Phenol	151	6.92	0.99	0.16	0.85	0.11	0.17	0.05	0.13	0.02	0.11	0.03	0.09	0.01	17.09	5.89	5.53	0.53	6.12	2.24	4.71	0.31	5.37	0.94	0.46	0.07	5.76	0.4	3.9	1.64	2.05	0.08	2.47	0.58	0.64	0.09	1.73	0.31	6.36	1.68	2.39	0.22
		Non_5	Benzene, propyl-	91	7.94	1.63	0.17	1.47	0.06	1.56	0.15	1.58	0.16	1.88	0.11	1.61	0.06	5.14	0.09	3.78	0.99	2.92	0.63	3.26	0.05	3.31	0.15	1.24	0.12	2.69	0.24	1.81	0.18	1.64	0.07	1.79	0.29	1.98	0.19	2.95	0.12	1.42	0.11	2.5	0.15
		Non_6	Benzene, 1-ethyl-2-methyl-	105	8.1	0.71	0.07	0.66	0.02	0.64	0.05	0.66	0.08	0.8	0.09	0.68	0.03	3.11	0.72	1.71	0.48	1.3	0.28	1.51	0.04	1.49	0.04	0.52	0.05	1.14	0.09	0.78	0.08	0.72	0.03	0.8	0.15	0.86	0.1	1.32	0.05	0.63	0.06	1.37	0.5
		Non_34	Propylene glycol	117	8.91	58.5	4.59	69.6	1.45	15.37	1.19	0.25	0.02	1.17	0.08	0.12	0.03	10.18	2.08	2.56	0.4	1.62	0.58	1.91	0.26	1.38	0.82	2.12	0.08	11.2	1.24	2.58	0.41	3.43	0.37	4.14	0.6	0.34	0.18	1.01	0.09	1.34	0.12	1.14	0.08
		Non_46	Glycerol	147	15.59	95.22	13.27	59.04	5.15	45.84	1.22	19.73	2.5	262.41	6.81	29.07	1.03	91.7	5.52	77.7	19.23	72.57	5.63	97.08	0.78	61.14	5.05	441.89	13.63	553.24	46.01	326.59	15.26	575.22	30.23	286.59	43.87	62.28	14.11	93.21	10.17	58.68	8.79	44.05	3.95
		Non_62	D-Lactic acid	117	10.36	483.66	42.69	488.03	98.76	153.61	19.27	138.24	11.27	124.63	2.96	438.08	5.44	33.44	0.25	19.92	5.01	17.06	0.91	27.33	1.09	22.3	1.11	2.89	0.15	4.81	0.28	8.32	0.22	13.93	0.51	7.56	1.17	0.84	0.17	1.23	0.04	3.03	0.19	0.97	0.1
		Non_63	Hexanoic acid	75	10.73	71.76	15.67	49.14	1.94	345.65	15.82	284.12	31.03	44.26	4.53	31.27	0.72	0.69	0.03	12.74	2.85	8.67	0.77	19.97	0.89	11.57	5.27	12.65	0.35	38.9	3.58	12.09	2.54	13.22	0.26	14.33	2.78	0.75	0.44	2.45	0.84	4.96	0.23	2.2	0.14
		Non_64	Glycolic acid	147	10.77	6.59	0.22	7.32	0.21	0.82	0.07	0.63	0.07	0.73	0.08	0.36	0.03	26.43	1.7	26.96	6.34	19.33	2.03	22.5	0.76	13.63	1.84	39.49	1.04	26.18	2.38	25.06	4.56	29.25	15.56	18.33	2.68	8.39	0.8	14.59	0.89	74.92	3.2	6.97	0.91
		Non_68	Oxalic acid	147	12.35	54.01	0.33	49.3	2.46	34.43	0.91	44.58	0.97	26.68	2.49	39.57	2.63	23.88	19.36	64.69	14.12	43.3	7.6	23.34	4.9	24.36	5.08	38.96	3.27	66.59	9.33	68.18	11.71	39.97	1.66	38.61	3.61	27.38	2.42	64.25	9.84	83.16	21.34	1.41	0.64
		Non_69	Propanoic acid, 3-hydroxy-	147	12.46	4.41	0.59	5.11	0.08	0.56	0.05	0.12	0.06	0.16	0.07	0.31	0.02	12.61	3.78	15.54	3.61	13	0.99	8.84	0.12	6.42	1.44	38.32	0.52	47.55	9.59	30.15	5.05	48.51	6.15	38.57	13.24	4.74	0.43	6.77	0.52	38.46	2.07	2.23	0.26
		Non_87	Glyceric acid	189	16.84	0.31	0.13	0.61	0.06	0.2	0.02	0.05	<0.01	0.05	0.03	0.02	0.01	1.12	0.34	4.15	1.01	3.89	0.53	2.78	0.25	2.07	0.1	5.53	0.16	6.15	0.83	5.71	0.72	5.74	0.61	5.34	0.73	1.47	0.22	1.72	0.34	16.46	0.24	0.16	0.03
		Non_147	Octane, 4-ethyl-	57	7.9	1.3	0.15	1.12	0.07	1.24	0.1	1.29	0.12	1.59	0.11	1.32	0.04	3.93	0.08	3.04	0.91	2.28	0.58	2.73	0.11	2.69	0.07	0.95	0.13	2.14	0.25	1.35	0.15	1.21	0.05	1.39	0.2	1.58	0.17	2.19	0.03	1.04	0.09	1.87	0.09
Chinese Baijius	94	VOC_13	Acetic acid, butyl ester	43	10.94	23.92	5.72	39.79	7.25	8.61	0.49	18.29	1.24	9.74	0.85	5.04	1.17					0.61	0.1	0.97	0.1			0.65	0.03	0.86	0.17	0.73	0.04	0.62	0.05	0.81	0.02	0.21	0.04	0.31	0.03	0.22	0.07
		VOC_58	Hexanoic acid, butyl ester	99	22.37	18.83	2.39	12.62	1.38	97.99	9.12	0.25	0.03	0.1	0.01	0.54	0.06																							0.08	<0.01	0.13	<0.01	0.05	<0.01
		VOC_69	Ethyl cis-4-octenoate	124	24.7	0.93	0.2	14.32	0.49	0.6	0.16	0.51	0.02	0.79	0.3	0.46	0.06			0.02	<0.01	0.02	0.01					0.48	0.22					0.03	<0.01	0.1	<0.01	0.15	0.04					0.15	0.02
		VOC_76	Propyl octanoate	61	25.74	6.83	1.58	6.07	0.42	9.95	1.78	8.76	2.99	1.26	0.2	3.07	0.31	2.42	0.54	0.96	0.28	2.48	0.18	1.18	0.08	0.99	0.25	3.75	0.59	4.02	0.09	1.33	0.11	3.3	0.24	1.62	0.03	0.31	0.04	7.58	0.16			0.39	0.03
		VOC_82	Ethyl (E)-2-octenoate	99	26.86	3.19	0.5	2.25	0.11	0.92	0.21	0.4	0.13	2.91	0.41	2.14	0.19	0.13	0.04	0.08	0.01	0.14	0.01	0.17	0.01	0.07	0.03	7.66	4.49	0.2	0.01	0.26	0.01	0.21	0.02	0.27	<0.01	0.07	0.01					0.08	<0.01
		VOC_84	3-Nonenoic acid, ethyl ester	85	27.24	1.19	0.06	1.32	0.79	0.39	0.02	0.41	0.03	2.18	0.36	3.59	0.4	0.4	0.1	0.43	0.09	0.29	0.02	0.79	0.06	0.13	0.06	1.85	0.16	1.53	0.69	2	0.17	1.55	0.41			0.55	0.03	0.28	0.02	0.03	0.01	1.34	0.04
		VOC_85	Isoamyl lactate	45	27.28	16.76	0.29	23.31	1.33	18.75	6.37	7.15	1.18	31.42	3.85	12.08	1.8	2.84	0.94	8.51	0.7	5.3	0.76	2.33	0.19
		VOC_89	Hexanoic acid, hexyl ester	117	28.51	10.05	0.73	6.12	0.47	193.31	16.61	270	97.5	0.42	0.08	3.49	2.71
		VOC_94	Decanoic acid, ethyl ester	157	29.43	47.5	5.56	56.45	1.32	23.33	3.97	20.82	4.49	124.73	29.89	165.21	13.24	70.5	8.59	51.18	1.76	35.04	10.02	21.68	1.38	25.8	1.68											64.25	9.94					38.06	1.68
		VOC_117	(+-)-2-Acetylaminopentyl acetate	72	33.72	12.09	0.18	0.83	0.04	17.2	3.14	2.65	0.56	2.71	0.25	2.49	0.09
		VOC_123	Isopentyl decanoate	70	35.85	8.14	0.53	4.41	0.19	1.55	0.27	0.55	0.04	0.89	0.08	2.26	0.09
		VOC_129	Adipic acid, butyl pent-4-en-2-yl ester	185	36.49	2.84	0.07	1.53	0.15	0.24	0.06	0.08	0.01	0.15	0.01	0.15	0.01	0.11	0.03	0.14	0.01	0.14	0.02	0.22	0.02	0.15	0.04	0.11	<0.01	0.03	0.01			0.03	0.01	0.03	<0.01	0.12	0.01			0.05	<0.01	0.27	0.01
		VOC_133	Propanedioic acid, oxo-, diethyl ester	89	36.97	5.18	0.09	5.3	0.32	0.9	0.19	7.11	0.15	13.62	0.4	6.27	0.27	17.59	1.75	30.24	2.57	25.44	4.89	5.86	0.43	21.57	5.69	7.61	0.82	16.37	0.49	0.41	0.01	5.69	0.36	4.33	0.17	0.12	0.02	0.04	<0.01			0.19	0.01
		VOC_135	Diethyl pimelate	125	39.17	0.21	0.01	0.13	0.01	0.03	<0.01	0.03	<0.01	0.04	<0.01	0.01	<0.01											0.12	0.03			0.01	<0.01	0.01	<0.01	0.02	<0.01
		VOC_137	Diethyl 2-hydroxy-2-methylbutane-1,4-dioate	131	39.59	17.66	2.78	2.26	0.43	1.6	0.27	0.89	0.15	0.65	0.07	0.49	0.04											0.65	0.3			0.05	<0.01	0.22	0.01	0.22	0.01	0.04	0.01	0.05	0.01	0.02	<0.01	0.06	0.01
		VOC_142	Indole-3-carboxylic acid, 1,2-dimethyl-, ethyl ester	217	41.18	12.1	1.77	2	0.26	0.19	0.06	0.11	0.02	0.09	0.01	0.08	0.01	0.01	<0.01
		VOC_149	Diethyl azelate	152	42.91	2.35	0.41	1.59	0.41	0.79	0.2	4.99	3.07	1.67	0.08	0.95	0.15											0.92	0.11	1.04	0.24	0.26	0.05	0.5	0.11	0.96	0.24	0.12	0.01	0.1	0.01	0.08	0.03
		VOC_150	Isopropyl palmitate	102	43.17	0.53	0.14	0.09	0.04	0.08	0.02	0.06	0.02	0.05	<0.01	0.03	<0.01
		VOC_152	4-Cyclopropylcarbonyloxypentadecane	133	43.74	0.13	0.01	0.13	<0.01	0.11	0.02	0.12	0.01	0.1	<0.01	0.09	<0.01																	0.16	0.01	0.1	<0.01			0.07	<0.01	0.05	0.01
		VOC_157	Heptadecanoic acid, ethyl ester	88	45.16	4.88	1.16	1.19	1.02	2.6	0.77	1.51	0.08	0.13	0.01	0.21	0.06	0.51	0.16	0.85	0.04	0.65	0.06	0.19	0.02	0.51	0.15	1.55	0.17	0.09	0.01	0.13	0.01	0.37	0.02	0.17	0.01	0.03	0.02	<0.01	<0.01
		VOC_199	Benzonitrile	103	28.82	1.41	0.12	0.96	0.03	1.05	0.06	0.63	0.29	0.28	0.02	0.41	0.02	0.09	0.01	0.11	0.01	0.09	0.01	0.14	0.01	0.1	0.01	0.18	0.01	0.2	0.02	0.06	<0.01	0.92	0.04	0.71	0.02
		VOC_207	Benzaldehyde, 3-ethyl-	134	31.97	2.54	0.07	0.62	0.05	29.14	7.63	1.47	0.48	1.74	0.2	1.68	0.25
		VOC_217	Benzaldehyde, 4-(1-methylethyl)-	148	34.16	86.05	3.1	71.29	6.15	66.08	14.66	11.85	1.79	3.41	0.21	2.09	0.16	1.16	0.41	1.26	0.1	0.91	0.08	0.68	0.05	0.73	0.19			0.87	0.12	0.7	0.02	1.04	0.09	1.3	0.04	0.39	0.05	0.06	<0.01	0.02	0.01	0.48	0.02
		VOC_232	(1-Methylpenta-2,4-dienyl)benzene	143	36.19	6.6	1.56	1	0.12	4.92	1.12	1.51	0.07	0.3	0.02	0.32	0.02															0.08	0.01	0.6	0.04			0.06	<0.01	0.05	<0.01	0.09	0.01	0.08	0.01
		VOC_233	1-Naphthalenol, 1,2,3,4-tetrahydro-2,5,8-trimethyl-	157	36.23	1.8	0.36	0.24	0.02	2.14	0.41	0.92	0.06	0.03	<0.01	0.06	0.03	0.24	0.03	0.2	0.01	0.31	0.08	0.32	0.03	0.19	0.03	0.17	0.03	6.38	0.21	0.1	0.02	3.27	0.27	1.87	0.01	0.02	<0.01	0.01	<0.01	0.01	<0.01
		VOC_237	2,3,5,6-Tetramethylacetophenone	161	36.61	9.36	0.48	8.74	0.45	0.66	0.15	1.11	0.04	0.15	<0.01	0.37	0.01	0.55	0.16	0.61	0.02	0.6	0.02	0.11	0.01	0.42	0.05
		VOC_270	Ethyl (Z)-3-[2-(3-hydroxybutyl)phenyl]prop-2-enoate	173	39.66	1.68	0.54	0.08	<0.01	0.86	0.16	0.32	0.07	0.04	<0.01	0.07	0.02	0.3	0.03	0.27	0.01	0.28	0.01	0.24	0.02	0.24	0.04	0.14	0.08	0.06	<0.01	0.02	<0.01	0.08	<0.01	0.05	<0.01	0.02	<0.01			0.01	<0.01	0.02	<0.01
		VOC_293	1(2H)-Naphthalenone, 3,4-dihydro-4,5,6-trimethyl-	173	42.19	1.68	0.1	1.34	0.16	0.56	0.11	0.39	0.06	0.26	0.01	0.29	0.03	1.12	0.09	1.64	0.13	1.5	0.2	1.29	0.07	1.74	0.29			1.24	0.13	0.65	0.14	1.4	0.07	1.19	0.2	0.65	0.08	0.68	0.07	0.22	0.04	0.69	0.02
		VOC_294	Phenol, 4-ethyl-	107	42.41	24.99	11.61	1.83	0.1	63.95	7.53	82.72	2.94	0.91	0.12	2.53	1.08			1.88	0.16	3.01	0.24	0.52	0.02	1.27	0.16	78.13	18.23	8.81	0.51	2.41	0.3	22.22	1.23	33.09	0.75	0.88	0.15	1.74	0.05	0.16	0.02	1.69	0.1
		VOC_296	Benzene, 3,5-dimethyl-1-(phenylmethyl)-	181	42.81	0.9	0.09	0.43	0.06	0.39	0.09	0.75	0.11	0.14	0.01	0.19	<0.01											0.31	0.14	0.53	0.16			0.34	0.03	0.33	0.01
		VOC_298	1H-Indene, 2,3-dihydro-1,1,3-trimethyl-3-phenyl-	221	43.13	0.16	0.01	0.2	0.03	0.38	0.26	0.22	0.05	0.32	0.04	0.5	0.03											0.39	0.18			0.04	0.02	0.04	0.03
		VOC_300	6-Phenylhexanoic acid	91	43.32	0.09	0.02	1.49	1.61	0.11	0.03	0.35	0.15	0.2	0.02	0.28	0.13											0.93	0.1			0.09	0.01	0.08	0.01	0.06	<0.01	0.15	0.07	0.11	0.05	0.05	<0.01	0.25	0.03
		VOC_311	Isopropyl biphenyl	196	45.33	0.23	0.02	0.24	0.03	0.16	0.01	0.43	0.16	0.08	0.01	0.1	0.01											1.67	0.91	1.87	0.18	0.07	0.02	1.7	0.21	1.47	0.09	0.13	0.02					0.08	<0.01
		VOC_334	1-Butanol, 3-methyl-	46	15.35	75.49	10.25	29.85	6.18	43.53	5.39	52.93	8.33	24.13	3.19	14.5	3.22	61.46	10.97	96.04	28.03	72.56	7.31	62.76	2.5	66.74	3	34.8	6.67	22.67	4.34	19.53	4.86	18.71	2.36	50.56	7.13	24.87	4.38	0.15	0.01	0.12	<0.01	27.06	0.77
		VOC_346	3-Octanol	59	21.5	13.2	0.29	31.12	1.73	5.12	1.6	2.12	0.17	2.71	0.21	1.58	0.27	1.48	0.49	0.45	0.04	0.32	0.02	0.6	0.18	0.64	0.5	0.47	0.04			0.22	0.01	0.22	0.12	0.19	0.01	3.19	0.66	0.36	0.02	0.23	0.04	1.75	0.09
		VOC_361	1-Octanol	84	26.79	48.71	2.55	61.57	4.87	33.44	9.42	19.4	2.97	15.41	0.59	10.68	1.16	13.67	3.66	17.46	0.71	19.07	1.45	17.19	1.06	16.6	1.08	20.49	1.44							13.5	0.33	8.64	1.4
		VOC_379	1-Decanol	56	33.01	4.91	0.83	0.98	0.08	3.32	0.71	0.39	0.11	0.33	0.06	0.92	0.03	31.17	2.89	31.14	7.04	23.26	1.45	14.5	0.83	16.65	3.77	0.4	0.21	0.21	0.01	0.08	0.01	0.25	0.03			1.1	0.09	0.69	0.01	0.2	0.02	1.32	0.06
		VOC_386	Cyclohexanemethanol, 4-(1-methylethyl)-, trans-	95	34.98	0.75	0.04	0.44	0.02	0.69	0.04	1.19	0.18	0.07	0.01	0.44	0.42	0.6	0.1	0.67	0.02	0.86	0.03	0.95	0.04	1.67	0.56											0.79	0.13	0.29	0.03	1.39	0.04	0.71	0.06
		VOC_391	Cyclohexan-1-ethanol, 1-hydroxymethyl-	109	37.64	0.61	0.06	0.31	0.02	0.06	0.01	0.04	<0.01	0.04	<0.01	0.1	<0.01	0.93	0.17	1.17	0.11	1.06	0.25	0.89	0.06	1.17	0.08			0.07	0.01							0.04	0.01
		VOC_403	Epiglobulol	109	41.91	1.1	0.15	0.14	0.02	0.44	0.11	0.34	0.06	0.05	<0.01	0.05	0.01	0.28	0.03	0.31	0.02	0.3	0.04	0.44	0.06	0.3	0.05	0.85	0.37	0.38	0.04	0.07	0.01	0.34	0.03	0.29	0.01	0.09	0.02	0.03	<0.01			0.08	<0.01
		VOC_419	2-Propanone	58	5.76	1.67	0.41	1.65	0.07	10.65	3.64	0.43	0.23	0.25	<0.01	0.29	0.06	0.26	0.1									0.25	0.03	0.13	0.02	0.14	0.01	0.13	0.02	0.16	0.02			0.19	0.02	0.18	0.05
		VOC_421	Butanal, 2-methyl-	57	7.11	23.52	7.4	26.88	1.4	6.01	0.66	1.03	0.48	3.75	0.38	2.79	1.15	2.22	0.78	3.54	0.57	3.37	0.44	1.46	0.18	2.21	0.94	0.35	0.03	0.78	0.15	0.35	0.03	0.35	0.04	0.63	0.02	0.3	0.05			0.82	0.2	0.53	0.03
		VOC_429	Hexanal	56	11.27	6.44	1.08	10.35	0.66	4.32	0.25	3.06	0.14	2.91	0.29	1.55	0.5	0.57	0.16	0.82	0.08	0.92	0.11			0.4	0.28	2.1	0.13	1.45	0.31	1.24	0.1	2	0.16	2.64	0.08	0.31	0.07			0.18	0.06	0.6	0.04
		VOC_492	(E)-6-Methyl-6-(5'-methyl-2'-furyl)-3-hepten-2-one	123	35.18	1	0.15	0.42	0.02	0.42	0.07	5.71	2	0.27	0.06	0.46	0.03			0.83	0.05	0.75	0.05					1.01	0.12	0.22	0.03	0.12	<0.01	0.31	0.02	0.34	0.01			0.06	0.01	0.09	<0.01
		VOC_529	2,2-Dimethylbutyric acid	99	33.37	5.54	0.2	4.32	0.17	7.42	1.72	4.39	1.16	0.65	<0.01	0.48	0.19	6.61	1.33	10.4	0.85	4.77	0.85	6.96	0.51	1.39	0.32	29.77	3.66	9.31	1.66	17.02	0.8	10.4	0.43	23.52	0.77	3.82	0.55			0.13	<0.01	3.71	0.11
		VOC_531	Hexanoic acid	341	35.42	22.07	1.23	27.44	2.09	138.01	18.95	135.26	20.72	14.6	0.66	13.05	0.76	0.19	0.03	0.25	0.05	0.19	0.01	0.15	<0.01	0.21	0.02	0.24	0.07	0.26	0.04	0.27	0.01	0.18	0.01	0.23	0.05			0.9	0.01
		VOC_539	Cyclopentanecarboxylic acid, 3-ethenyl-2-methylene-	107	41.61	0.22	0.06	0.02	<0.01	0.06	0.01	0.03	0.01	<0.01	<0.01	0.01	<0.01											0.04	0.01					0.01	<0.01	0.01	<0.01
		VOC_543	Decanoic acid	60	43.63	0.59	0.1	0.09	0.02	0.02	<0.01	0.2	0.04	0.04	<0.01	0.05	0.01	0.02	<0.01	0.02	<0.01							0.18	0.02					0.02	<0.01	0.02	<0.01	0.01	<0.01					0.14	0.01
		VOC_544	Undecanoic acid	60	45.32	0.07	0.01	0.22	0.01	0.08	0.01	0.11	0.06	0.03	<0.01	0.05	0.01																					0.05	0.01
		VOC_551	Propanal, 2-methyl-	72	5.71	6.26	1.97	5.5	0.4	3.99	1.45	0.74	0.27	0.63	0.04	0.51	0.14	2.72	0.66	3.79	0.49	3.54	0.49	1.98	0.22	2.47	0.68	0.31	0.03	0.82	0.16	0.12	0.01	0.22	0.02	0.4	0.01					0.25	0.09
		VOC_554	trans-1-Ethoxy-1-butene	57	6.21	4.46	0.52	6.67	0.55	0.64	0.24	0.59	0.22	1.37	0.23	0.68	0.07	1.89	0.58	2.95	0.43	2.88	0.52	1.39	0.21	1.6	0.81	0.21	0.02	0.55	0.16	0.12	0.03	0.24	0.04	0.4	0.02			0.18	0.01	0.33	0.11	0.23	0.01
		VOC_569	Disulfide, dimethyl	94	11.06	7.64	2.03	16.98	1.27	2.37	0.13	4.12	0.58	1.15	0.16	3.13	0.41			0.02	<0.01	0.02	<0.01							0.02	<0.01	0.03	<0.01	0.04	0.01	0.07	<0.01	0.03	0.01			0.03	0.01	0.12	0.01
		VOC_618	1,2,4-Methenoazulene, decahydro-1,5,5,8a-tetramethyl-, [1S-(1à,2à,3aá,4à,8aá,9R*)]-	107	25.31	0.45	0.11	0.43	0.03	0.05	<0.01	0.06	0.01	0.24	0.04	0.24	0.02											0.33	0.06							0.05	<0.01
		VOC_622	Nonane, 1,1-diethoxy-	103	25.92	0.67	0.07	1.06	0.14	13.1	5.59	0.42	0.13	0.18	0.04	0.11	0.01
		VOC_625	1-Methoxy-2-ethoxyethyl-1-furan	125	26.58	3.1	0.72	6.43	0.35	2.91	0.41	0.84	0.21	3.27	0.41	3.34	0.28	0.05	0.02	0.06	0.01	0.08	<0.01	0.03	<0.01	0.03	0.01	3.29	0.74	0.36	0.03	0.29	0.03	0.63	0.08	0.64	<0.01	0.09	0.01					0.4	0.02
		VOC_628	1-Propanone, 1-(3-acetyl-2,2-dimethylcyclopropyl)-2-methyl-	111	27.36	0.95	0.02	0.76	0.02	0.53	0.07	0.95	0.06	1.7	0.15	0.21	0.09
		VOC_629	6,7-Dimethyl-1,2,3,5,8,8a-hexahydronaphthalene	109	27.45	0.6	0.11	0.43	0.01	0.08	0.11	0.02	0.01	0.12	<0.01	0.1	0.01	0.36	0.13	0.25	0.05			0.46	0.04			0.23	0.05			0.06	<0.01	0.19	0.02	0.14	<0.01	0.26	0.04	0.04	<0.01	0.07	<0.01
		VOC_636	Thiophene, 2-butyl-5-ethyl-	153	29.98	2.02	0.36	1.12	0.02	4.03	0.59	3.83	0.58	1.74	0.19	2.3	0.12	5.46	1.32	2.31	0.33	5.34	0.13	1.88	0.11	2.4	0.67	13.78	1.06	2.88	0.2	2.86	0.26	4.91	0.24	2.36	0.11	0.4	0.03	10.22	0.62	0.05	0.01
		VOC_655	4,5-Dimethyl-2-methylene-4-hexenyl tetrahydro-2H-pyran-2-yl ether	85	38.82	1.79	0.2	0.02	<0.01	0.64	0.14	0.22	0.05	0.04	<0.01	0.07	0.02	0.03	0.01	0.02	<0.01	0.02	<0.01	0.02	<0.01	0.02	<0.01	0.18	0.09	0.02	<0.01	0.01	<0.01	0.03	<0.01	0.02	<0.01			0.01	<0.01
		VOC_659	2-Methylnaphtho[2,1-b]furan	181	45.55	1	0.25	0.04	0.01	0.18	0.04	0.06	0.02	0.02	<0.01	0.03	0.01	0.02	<0.01	0.01	<0.01	0.01	<0.01	0.01	<0.01	0.01	<0.01	0.18	0.07	0.01	<0.01			0.06	0.01	0.03	<0.01							0.01	<0.01
		VOC_662	Analyte1	41	4.41	0.1	0.02	0.15	<0.01	0.12	0.03	0.2	0.04	0.08	<0.01	0.05	0.01			0.08	0.02	0.06	0.02			0.06	0.01	0.08	0.02			0.05	<0.01			0.05	<0.01	0.05	0.01	0.19	0.02	0.07	<0.01	0.06	<0.01
		VOC_724	Analyte63	137	24.68	0.33	0.1	0.23	0.01	0.44	0.13	0.15	0.05	0.28	0.04	0.21	0.02					0.5	0.05	0.14	0.01	0.33	0.14					0.2	0.01			0.22	<0.01			0.07	<0.01	0.04	<0.01	0.45	0.03
		VOC_758	Analyte97	107	31.1	0.87	0.02	0.55	0.04	0.4	0.09	0.17	0.01	0.02	<0.01	0.06	<0.01	0.26	0.08	0.3	0.02	0.41	0.07	0.29	0.02	0.2	0.06	0.24	0.03			0.04	<0.01			0.07	<0.01
		VOC_770	Analyte109	125	32.9	1.76	0.05	2.37	0.17	0.99	0.07	1.92	0.55	0.88	0.01	1.4	0.08
		VOC_795	Analyte134	67	36.56	3.39	0.08	4.33	0.23	0.08	0.02	0.06	<0.01	0.03	<0.01	0.15	0.01											0.38	0.07	0.04	0.01	0.01	<0.01	0.05	<0.01	0.04	<0.01							0.02	<0.01
		VOC_802	Analyte141	163	37.41	0.09	<0.01	0.04	0.01	0.08	0.01	0.76	0.89	0.07	0.01	0.07	0.01	0.08	0.03	0.06	<0.01			0.05	0.01	0.06	0.01			0.03	<0.01	0.03	<0.01	0.04	<0.01	0.04	<0.01	0.04	<0.01	0.04	0.02	0.05	0.03	0.03	<0.01
		VOC_810	Analyte149	174	38.11	0.51	0.03	0.19	0.01	0.07	0.01	0.06	0.01	0.08	0.01	0.02	<0.01											0.05	0.01			<0.01	<0.01	0.04	<0.01	0.04	<0.01	0.28	0.05	0.19	0.02	0.03	<0.01	0.36	0.02
		VOC_825	Analyte164	118	40.66	3.33	0.22	7.6	1.1	6.1	0.7	2.3	0.05	0.02	<0.01	0.16	0.08	0.52	0.37	0.06	0.02	0.04	<0.01	0.01	<0.01	0.04	<0.01	0.07	0.01	0.02	<0.01
		VOC_839	Analyte178	148	42.3	0.41	0.01	0.12	0.01	0.16	0.03	0.54	0.02	0.07	<0.01	0.15	<0.01	0.63	0.09	0.52	0.05	0.88	0.05	0.54	0.04	0.42	0.09	0.31	0.16									0.03	0.01	0.01	<0.01			0.01	<0.01
		VOC_844	Analyte183	72	43.1	0.57	0.21	0.27	0.03	0.71	0.16	1.1	0.19	0.2	0.02	0.22	0.01											1.37	0.61			0.19	0.01	0.5	0.04	0.52	0.01	0.15	0.04	0.11	0.01	0.12	0.02	0.21	0.03
		VOC_847	Analyte186	59	43.33	0.05	0.01	0.1	0.07	0.01	<0.01	0.08	0.02	0.21	0.01	0.04	0.01			0.12	0.01	0.22	0.09	0.11	0.01	0.11	0.02											0.01	<0.01
		VOC_851	Analyte190	135	44.16	2.62	0.59	1.49	0.2	1.66	0.49	2.23	0.11	0.67	0.05	0.53	0.03
		VOC_852	Analyte191	168	44.28	2.54	0.66	0.11	0.01	0.51	0.03	0.29	<0.01	0.38	0.4	0.14	0.03											0.57	0.16	0.03	0.01	0.04	<0.01	0.14	0.01	0.09	<0.01
		VOC_861	Analyte200	60	45.73	0.03	0.01	0.02	<0.01	0.03	0.01	0.07	<0.01	0.14	0.01	0.11	0.01											0.31	0.09	0.09	0.01			0.08	0.01	0.08	<0.01
		VOC_872	Analyte211	117	48.02	0.59	0.22	0.05	<0.01	0.24	0.07	0.73	0.27	0.09	0.01	0.07	0.02	0.1	0.02	0.22	0.01	0.39	0.08	0.14	0.01			0.27	0.06	0.06	0.01	0.03	<0.01	0.07	<0.01	0.08	<0.01	0.08	0.04	0.04	0.01	0.03	<0.01	0.05	<0.01
		Non_1	Benzene, ethyl	65	5.77	11.11	3.47	11.24	3.36	10.36	3.93	17.33	10.96	17.69	8.01	18.48	4.39	20.79	11.54	42.91	7	33.46	2.41	35.93	7.09	88.7	1.46	10.18	1.08	38.39	23.8	55.72	8.66	9.77	1.46	13.48	6.7	22.78	6.73			15.52	0.76	34.18	2.63
		Non_14	Phenyllactic acid	73	22.16	6.59	2.66	6.26	0.06	1.98	0.12	2.79	0.16	0.42	0.01	0.41	0.02			0.45	0.13									7.77	0.12	11.19	1.55	6.85	0.25	3.34	0.59					2.69	0.26
		Non_35	Cyclohexanol	75	9.09	0.44	0.12	0.81	0.19	0.3	0.07	0.26	0.05	0.38	0.04	0.31	0.01			0.75	0.25	0.63	0.46	0.97	0.61	1.19	0.17	0.4	0.06	1.17	0.51	0.87	0.33			0.38	0.13	0.51	0.18	0.59	0.2
		Non_37	2-Methyl-1,3-Propanediol	117	9.68	121.94	15.6	215.42	9.65	7.29	0.72	0.25	0.03	2.97	0.71	0.12	0.02	10.58	1.04	4.49	1.2	5.08	0.09	7	0.48	5.98	0.75			17.08	1.66	3.67	0.64	5.19	0.33	1.21	0.19			1.94	0.04			3.45	0.18
		Non_48	Ethyltriethylene glycol	117	15.93	1.27	0.24	1.4	0.03	0.08	<0.01	0.12	0.09	0.22	0.01	0.34	0.05	2.29	0.62	1.45	0.32	1.48	0.1	3.11	0.09	1.07	0.07			10.17	0.7	4.01	0.32	5.4	0.09	3.28	0.48	1.01	0.07	1.76	0.27	1.85	0.09	0.84	0.03
		Non_60	Propanoic acid, 2-oxo-	100	10.13	0.3	0.14	0.66	0.06	0.1	0.07	0.13	0.01	0.11	0.03	0.05	0.03	0.08	0.01	0.11	0.03	0.34	0.05	2.17	0.09	0.07	<0.01	0.31	<0.01	1.8	0.19	0.32	0.13	11.35	0.57	0.9	0.17			0.27	0.01	0.07	<0.01	0.14	0.02
		Non_71	2-Hydroxy-3-methylbutyric acid	145	12.9	1.33	0.28	1.59	0.07	0.22	0.03	0.52	0.02	0.12	0.02	0.11	<0.01
		Non_74	Pentanoic acid, 4-methyl-2-hydroxy-	103	14.62	66.39	21	67.59	0.34	30.88	0.68	27.66	0.62	2.25	0.19	7.18	0.18	4.72	0.85									0.24	0.02	0.58	0.05			1.54	0.92	0.32	0.05	0.47	0.06	0.61	0.06
		Non_79	4-Ethoxy-4-oxobutanoic acid	55	14.99	6.58	1.6	8.21	0.17	0.57	0.04	1.38	0.12	1	0.08	0.63	0.07	0.44	0.22	1.66	0.37	2.08	0.23	3.88	0.32	1.78	0.19	9.79	0.39	26.33	1.82	4.57	0.36	6.48	0.26	4.86	0.78	1.35	0.11	1.23	0.09	0.83	0.01
		Non_84	Butanedioic acid	147	16.51	11.54	4.35	15.62	0.31	2.36	0.09	12.67	0.84	7.42	0.46	1.91	0.11			5.15	1.25	5.4	1.17	7.9	1.14	3.76	1.31	36.15	1.69	40.17	3.64	17.23	0.89	18.51	0.7	11.72	1.66	3.78	0.32	2.72	1.37	7.01	0.27	0.16	0.03
		Non_102	Hexadecanoic acid	117	30.41	0.18	0.04	0.53	0.07	0.2	0.04	0.38	0.25	0.54	0.22	0.37	0.08			0.76	0.19	0.7	0.05	0.53	0.07	0.5	0.02	0.59	0.39	1.6	0.26	1.01	0.15	1.04	<0.01	0.95	0.13	0.39	0.07	0.39	0.03	0.55	0.03
		Non_109	L-Threitol	217	20.67	0.19	0.06	3.77	0.15	0.14	<0.01	0.06	0.01	0.06	0.01	0.03	0.01	2.86	0.22	1.66	0.41	0.76	0.22	1.78	0.05	1.75	0.13	12.87	0.59	9.51	0.78			3.84	0.13			2.25	1.78	4.18	1.88			1.13	0.04
		Non_133	D-Mannose	73	27.61	24.36	3.81	1.81	0.1	1.22	0.06	1.29	1.36	2.84	0.05	5.69	0.13	394.33	3.17	377.85	88.66	287.36	18.09	233.89	9.94	189.79	7.24	99.98	5.89	152.26	13.04	37.49	4.02	93.27	6.79	5.45	0.95	10.04	1.17					170.29	20.48
		Non_148	2-Pyrrolidinone, 2-methyl-	99	9.87	1.59	0.11	1.21	0.1	1.28	0.1	1.27	0.17	1.64	0.24	1.38	0.07	3.8	0.77	2.66	0.7	2.05	0.26	2.41	0.17	2.34	0.16											1.35	0.21	1.71	0.18	1.38	0.05	2.02	0.22
		Non_164	Analyte4	73	11.42	2.42	0.26	3.76	0.43	0.42	0.03	0.4	0.04	0.25	0.02	0.19	0.02													0.9	0.05			1.95	0.02
		Non_168	Analyte8	73	13.19	0.18	0.01	0.22	0.01	0.13	0.01	0.1	0.01	0.11	0.02	0.12	0.01
		Non_171	Analyte11	58	13.52	2.51	1.06	2.02	0.22	2.63	0.15	3	0.23	2.59	0.29	4.73	0.15											2.16	0.08	4.25	0.56	1.92	0.6	2.02	0.04	1.6	0.1					1.39	0.08
		Non_183	Analyte23	73	16.24	9.15	1.06	8.2	0.46	4.6	0.17	0.56	0.15	0.41	0.05	6.52	8.74
		Non_184	Analyte24	58	16.36	0.99	0.39	1.23	0.22	2.06	0.03	2.16	0.3	2.51	0.23	4.12	0.11											1.69	0.18	3.08	2.43	1.82	0.81	2.24	0.1	1.77	0.08					1.79	0.17
Western liquors	58	VOC_16	Diethyl carbonate	91	12.02	0.05	<0.01	0.07	<0.01									1.34	0.26	1.24	0.08	0.75	0.09	0.86	0.09	1.41	0.08	1.05	0.09	0.44	0.08	0.25	0.01	0.37	0.03	0.67	0.02	0.55	0.13	0.01	<0.01	0.08	0.02	0.81	0.04
		VOC_23	2-Butenoic acid, ethyl ester	69	13.93	7.56	0.83	10.83	0.53					0.87	0.08	0.72	0.05	2.3	0.72	2.82	0.18	2.54	0.22	1.67	0.15	2.08	0.29	0.92	0.05	1.27	0.19	0.78	0.04	0.94	0.06	0.97	0.02	0.65	0.11	0.48	0.01	0.13	0.02	0.41	0.01
		VOC_36	Acetic acid, hexyl ester	56	17.6	6.13	1.44	16.09	0.82	4.6	0.64			6.7	0.71	2.17	0.16	4.11	0.62	9.68	1.74	4.82	0.36	0.58	0.05	3.01	0.92	10.94	2.53	7.2	1.28	9.51	0.84	7.35	0.68	9.25	0.27	0.26	0.02	0.14	0.01	0.07	<0.01	0.24	0.01
		VOC_43	3-Hexenoic acid, ethyl ester, (Z)-	68	18.7			0.41	0.02			1.07	<0.01					0.25	0.09	0.59	0.08	0.43	0.05	0.22	0.02	0.36	0.03	0.07	0.01	0.11	0.02	0.07	<0.01	0.08	<0.01	0.09	<0.01	0.09	0.02	0.04	<0.01	0.03	0.01	0.43	0.01
		VOC_46	Heptanoic acid, ethyl ester	88	19.61													3.79	0.67	2.88	0.53	2.51	0.14	2.54	0.25	2.32	0.15	47.53	1.44	18.3	2.61	10.65	0.93	15.14	1.43	14.38	0.27	1.48	0.24	0.9	0.11	0.97	0.22	5.42	0.24
		VOC_161	Benzene, 1,3-dimethyl-	91	12.58	0.75	0.25	5.68	0.65			1.1	1.25	7.75	2.08	0.97	0.31	0.87	0.23	0.44	0.18	0.61	0.03	0.56	0.06	0.43	0.13	0.28	0.08	0.48	0.07	1.25	0.28	0.57	0.12	1.63	0.04	1.07	0.14	0.65	0.03	1.66	0.17	1.17	0.03
		VOC_162	p-Xylene	91	12.88									13.4	3.38	1.06	0.31	0.83	0.2	0.48	0.18	0.57	0.02	0.54	0.06	0.4	0.12	0.32	0.13	0.42	0.05	1.09	0.22	0.59	0.12	2	0.05	1.65	1.1	0.72	0.03	2.99	0.56	1.34	0.04
		VOC_165	Benzene, 1-ethyl-2-methyl-	105	15.84									0.52	0.22	1.03	0.24	0.79	0.06	1.64	0.6	0.83	0.03	0.67	0.08	0.7	0.15	0.34	0.21	0.68	0.27	1.27	0.27	1.8	0.35	2.63	0.07	0.6	0.09	1.41	0.04	3.9	0.8	4.26	1.18
		VOC_168	Styrene	104	17.26	8.78	2.91	53.28	6.62					67.79	13.66	21.14	2.87	1.19	0.21	0.5	0.13	0.58	0.02	0.38	0.03	0.51	0.08	2.08	1.04	1.52	0.15	1.11	0.16	6.16	0.99	11.59	0.22	1.26	0.12	0.25	0.02	2.82	0.28	2.53	0.08
		VOC_171	Mesitylene	105	18.06	3.57	0.8	3.18	0.4					2.49	0.61	4.66	0.87	3.16	0.74	2.52	0.8	1.37	0.06	1.13	0.11	0.91	0.54	0.98	0.09	1.26	0.13	4.54	0.81	2.59	0.45	5.09	0.08	1.73	0.2	1.43	0.03	5.4	0.75	3.88	0.14
		VOC_172	Benzene, 1-methyl-4-propyl-	105	18.82	0.96	0.28	1.5	0.05			0.06	0.03	1.48	0.46	1.53	0.34	0.39	0.1	0.27	0.09	0.31	0.02	0.21	0.03	0.25	0.04	0.19	0.11	0.36	0.03	0.6	0.02	0.41	0.07	0.49	0.01	0.56	0.06	0.34	0.01	0.45	0.07	0.47	0.01
		VOC_197	Naphthalene, 1,2,3,4-tetrahydro-1,1,6-trimethyl-	159	27.06					0.16	0.05			0.07	0.01			0.35	0.11	0.85	0.3	0.78	0.05	0.1	0.01	0.39	0.25	0.7	0.52	0.38	0.09	0.07	0.01	0.43	0.04	0.3	0.09	1.33	0.15	0.96	0.13	1.04	0.31	8.53	0.24
		VOC_314	2(4H)-Benzofuranone, 5,6,7,7a-tetrahydro-4,4,7a-trimethyl-	111	45.73	0.44	0.07	0.88	0.16	2.73	0.93	0.61	0.05					4.61	0.58	2.19	0.23	4.03	0.36	0.84	0.05	1.93	0.5	6	0.92	7.1	0.78	1.12	0.25	14.49	1.35	15.12	0.63	0.73	0.12	1.05	0.06	0.16	0.01	0.96	0.04
		VOC_328	1-Propanol	59	9.95	27.31	2.05	29.28	0.91					6.76	1.17	14.31	0.62	3.34	1.02	5.41	0.4	4.29	0.63	3.19	0.29	3.93	0.37	4.57	0.48	4.97	0.86	4.76	0.12	8.11	0.34	10	0.18	2.32	0.58	5.4	0.34	1.82	0.11	5.71	0.18
		VOC_337	3-Buten-1-ol, 3-methyl-	68	16.76	0.61	0.14							0.12	0.01	0.08	0.02	0.93	0.67	1.03	0.08	0.99	0.08	1.12	0.13	1.44	0.8	0.12	0.02	0.63	0.1	0.03	<0.01	0.05	0.01	0.06	<0.01	0.15	0.03	0.05	<0.01	0.01	<0.01	0.21	0.01
		VOC_339	2-Heptanol	45	19.03	18.26	1.18	17.57	1.34			19.29	1.28	2.51	0.37	1.36	0.08	0.92	0.32	2.54	0.16	2.16	0.33	3.21	0.42	2.73	0.84	1.23	0.23	0.86	0.21	0.43	0.03	1.04	0.07	0.6	0.02	28.1	5.74	4.49	0.3	5.41	0.83	30.58	1.52
		VOC_347	3-(t-Butoxy)-2-methylpropan-1-ol	89	21.59													0.19	0.08	0.47	0.03	0.45	0.05	0.31	0.03	0.41	0.07	0.86	0.27	0.14	0.02	0.28	0.01	0.19	0.05	0.45	0.01	0.27	0.06	0.15	0.02	0.28	0.03	0.3	0.01
		VOC_352	3-Hexanol, 3,4-diethyl-,	87	24.18									0.16	0.03	0.16	0.02	0.11	0.04	0.28	0.01	0.28	0.02	0.17	0.01	0.23	0.08	0.16	0.08	0.06	0.01	0.16	0.01	0.11	<0.01	0.29	<0.01	0.19	0.03	0.09	<0.01	0.18	0.03	0.16	0.01
		VOC_387	trans-1,10-Dimethyl-trans-9-decalol	112	35.28													1.66	0.14	2.57	0.07	1.71	0.05	1.28	0.15	1.61	0.8	0.23	0.1	0.38	0.05	0.07	0.03	0.26	0.02	0.23	<0.01	0.54	0.11	0.16	0.07	0.05	<0.01	0.53	0.05
		VOC_397	p-tert.-Butylcatechol	151	39.81									0.07	0.01	0.09	<0.01	0.03	0.01	0.02	<0.01	0.03	<0.01	0.02	<0.01	0.02	<0.01	0.04	0.02	0.02	<0.01	0.02	<0.01	0.03	<0.01	0.03	<0.01	0.08	0.01	0.01	<0.01	0.01	<0.01	0.02	<0.01
		VOC_438	2-Heptanone	58	14.56	16.65	1.07	21.82	1.07					2.13	0.21	1.81	0.36	0.63	0.19	0.73	0.04	1.53	0.15	0.94	0.08	0.63	0.25	2.47	0.23	7.34	1.38	0.91	0.04	2.65	0.14	2.49	0.07	0.91	0.14	0.23	<0.01	0.19	0.02	1.37	0.06
		VOC_443	2-Octanone	58	18.12	13.3	1.45	18.81	0.95					2.25	0.14	2.5	0.49	0.18	0.07	0.19	0.01	0.23	0.02	0.16	0.02	0.18	0.02	4.21	0.15	0.57	0.11	0.72	0.03	0.38	0.03	0.68	0.02	0.47	0.09	0.07	<0.01	0.22	0.08	0.6	0.06
		VOC_451	2-Nonanone	58	21.68	13.9	1.22	86.69	6.25	0.07	<0.01	9.56	1.01					5.3	1.59	4.38	0.38	19.51	1.22	11.53	0.85	4.76	1.46	6.57	1.37	25.39	3.79	1.14	0.04	9.46	0.55	6.47	0.17	1.78	0.1	0.95	0.04	0.37	0.02	3.54	0.17
		VOC_453	Nonanal	44	22.09	24.64	3.69	29.41	3.15	10.02	2.2	5.47	0.89	18.56	2.75			1.43	0.54	2.22	0.65	2.74	0.08	1.52	0.05	1.33	0.25	3.51	1.17	1.19	0.15	0.98	0.06	1.79	0.06	2.72	0.04	1.81	0.42	1.75	0.64	1.19	0.29	2.34	0.13
		VOC_541	Nonanoic acid	60	42.1									8.23	0.61	2.76	3.38	0.78	0.12	1.23	0.07	13.55	8.89	14.17	1.21	18.57	3.56	14.99	2.21	0.25	0.02	8.25	0.25	0.2	0.01	13.88	0.38	7.27	1.11	4.14	0.2	5.88	0.16	8.46	0.5
		VOC_558	Butane, 1,1-diethoxy-	47	8.42	4.15	0.26	5.81	0.57	0.96	0.07			0.71	0.11	0.51	0.25	1.77	0.66	3.08	0.43	3.64	1.02	1.72	0.2	2.36	0.4	0.1	0.02	0.62	0.19	0.08	<0.01	0.17	0.02	0.34	0.02	0.04	0.02	0.1	0.01	0.11	0.05	0.1	<0.01
		VOC_588	Furan, 2-pentyl-	81	16.1	22.52	1.57	33.44	2.45					17.2	6.67	18.24	6.74	2.82	0.51	2.69	0.18	2.94	0.41	3.8	0.11	2.14	0.22	16.67	6.56	4.61	0.45	2.98	0.19	4.52	0.2	7.61	0.14	1.4	0.13	0.09	0.01	0.17	0.01	1.98	0.07
		VOC_599	2H-Pyran, tetrahydro-4-methyl-2-(2-methyl-1-propenyl)-	69	20.32							0.29	0.03	0.16	0.05	0.13	0.01	0.22	0.05	0.41	0.05	0.81	0.15	0.28	0.02	0.28	0.05	0.66	0.07	0.3	0.03	0.16	0.02	0.35	0.01	0.64	0.01	0.22	0.07	0.24	0.02	0.25	0.05	0.46	0.05
		VOC_607	Pyrazine, trimethyl-	82	22.2	0.84	0.05	4.68	0.16			3.54	0.28	0.54	0.06	0.47	0.06	0.57	0.18	0.95	0.03	0.76	0.08	0.51	0.05	0.7	0.23	0.36	0.04	0.17	0.03	0.15	0.01	0.15	0.01	0.18	0.01	0.34	0.04	0.11	0.01	0.06	<0.01	0.16	0.01
		VOC_621	Ethanone, 1-(2-furanyl)-	95	25.65	14.48	0.8	10.77	0.32									2.69	0.67	3.17	0.13	2.99	0.23	2.5	0.19	1.95	0.54	0.98	0.15	1.61	0.1	1.31	0.02	2.27	0.08	1.53	0.03	9.57	0.94	1.08	0.01	1.71	0.09	2.35	0.05
		VOC_624	1-Oxaspiro[4.5]dec-6-ene, 2,6,10,10-tetramethyl-	138	26.51									0.53	0.07	0.14	0.01	0.18	0.05	0.16	0.03	0.26	0.01	0.18	0.01	0.12	0.03	0.14	0.04	0.19	0.01	0.03	<0.01	0.12	0.01	0.08	<0.01	0.5	0.05	0.19	0.01	0.02	<0.01	0.51	0.02
		VOC_684	Analyte23	121	13.11									0.05	0.02			0.09	0.02	0.07	<0.01	0.13	0.01	0.01	<0.01	0.03	<0.01	0.04	0.01	0.01	<0.01	0.04	0.01	0.01	<0.01	0.04	<0.01	0.11	0.02	0.12	<0.01	0.06	0.01	0.15	<0.01
		VOC_704	Analyte43	327	18.87			0.07	<0.01									0.05	<0.01	0.05	<0.01	0.04	<0.01	0.04	<0.01	0.05	<0.01	0.03	0.01	0.04	<0.01	0.04	<0.01	0.04	<0.01	0.05	<0.01	0.05	<0.01	0.05	<0.01	0.06	<0.01	0.05	<0.01
		VOC_745	Analyte84	177	28.62	0.2	0.01	0.21	0.01					0.19	0.01	0.1	0.01	0.96	0.26	1.41	0.04	1.2	0.09	0.39	0.02	0.91	0.25	0.16	0.08	0.23	0.03	0.03	<0.01	0.12	0.01	0.11	<0.01	0.64	0.07	0.17	<0.01	0.42	0.03	15.09	0.59
		VOC_768	Analyte107	82	32.7									0.24	0.03	0.21	0.01	0.64	0.15	0.28	0.01	0.3	0.05	0.2	0.04	0.18	0.07	0.16	0.01	0.08	0.01	0.17	0.01	0.17	0.03	0.23	0.01	0.22	0.03	0.2	0.01	0.21	0.01	0.25	0.01
		VOC_796	Analyte135	117	36.63			0.48	0.04	0.06	0.06	0.11	0.01	0.32	0.02			1.14	0.25	1.42	0.32	0.49	0.05	1.01	0.06	1.22	0.38	0.87	0.09	0.25	0.05	0.03	<0.01	0.31	0.02	0.33	0.01	0.06	0.01	0.03	<0.01	0.01	<0.01	0.07	<0.01
		VOC_806	Analyte145	122	37.72					0.4	0.05	0.34	0.04	0.33	0.01	0.24	<0.01	23.11	3.95	39.88	1.77	21.86	2.22	12.61	0.86	33.94	2.21	0.4	0.02	0.25	0.05	0.17	0.02	0.39	0.03	0.43	<0.01	0.2	0.02	0.1	0.02	0.07	<0.01	0.14	0.01
		VOC_807	Analyte146	126	37.73													2.29	0.47	1.64	0.1	1.88	0.22	3.24	0.17	1.68	0.46	0.14	0.06	0.48	0.07	0.01	<0.01	0.32	0.02	0.22	0.01	0.23	0.04	0.01	<0.01	0.03	<0.01	0.57	0.04
		VOC_815	Analyte154	113	38.57	0.09	0.01	0.07	<0.01			0.05	0.01	0.04	<0.01	0.04	<0.01	0.06	0.01	0.11	0.01	0.09	0.01	0.08	<0.01	0.09	0.02	0.11	0.04	0.03	<0.01	0.05	<0.01	0.05	<0.01	0.08	<0.01	0.05	0.01	0.03	<0.01	0.05	0.01	0.05	<0.01
		VOC_817	Analyte156	116	39.47	0.57	0.09	0.18	0.02	0.17	0.02	0.26	0.19					10.14	1.93	13.04	0.44	8.9	0.38	8.66	0.5	10.34	2.16	1.27	0.1	3.12	0.03	0.12	0.03	1.47	0.06	1.17	0.03	2.41	0.36	0.24	0.07	0.16	0.01	1.88	0.1
		VOC_832	Analyte171	184	41.11			0.92	0.09	0.17	0.02	0.55	0.03	0.49	0.02	0.19	<0.01	3.41	0.78	3.01	0.3	3.22	0.83	1.53	0.15	2.5	0.78	0.99	0.09	3.01	0.59	0.03	0.01	1.38	0.14	1.19	0.05	0.2	0.03	0.08	0.01	0.02	<0.01	0.43	0.02
		VOC_854	Analyte193	171	44.63	0.15	0.04			0.07	0.01	0.37	0.16			0.01	<0.01	1.21	0.11	1.55	0.13	1.64	0.23	1.42	0.16	1.49	0.31	0.14	0.07	0.17	0.03	0.02	0.01	0.1	0.01	0.09	<0.01	0.12	0.03	0.03	0.01	0.01	<0.01	0.14	0.01
		VOC_871	Analyte210	219	47.7			0.02	<0.01			0.03	<0.01	0.02	0.01	0.02	<0.01	0.33	0.07	0.42	0.07	0.53	0.27	0.27	0.02	0.34	0.07	0.04	0.02	0.03	<0.01	0.03	<0.01	0.04	0.01	0.08	<0.01	0.23	0.05	0.2	0.04	0.03	0.01	0.28	0.02
		Non_18	Vanillic acid	267	25.59													0.38	0.1	0.39	0.08	0.33	0.02	0.4	0.04	0.27	0.03	2.54	0.08	2.28	0.19	0.88	0.05	1.13	0.02	1.61	0.25	0.98	0.03	0.6	0.04	0.04	0.01	0.17	0.02
		Non_25	Gallic acid	281	28.89													21.78	2.22	18.02	4.46	13.69	0.65	11.3	0.24	15.07	0.66	81.77	4.31	50.77	3.25	19.08	1.05	22.04	0.8	28.33	4.39	6.93	0.5	6.26	0.55	0.27	0.01	3.97	0.65
		Non_33	Ethylene glycol	147	8.56	1.44	0.41	2.1	0.12					0.32	0.04			19.99	0.6	9.65	2.24	7.59	1.11	15.18	0.33	11.6	0.84	6.28	0.37	33.01	3.07	9.35	1.71	32.09	4.78	20.78	3.28	3.01	0.53	12.3	0.77	3.06	0.3	11.49	0.35
		Non_58	2-Oxo-acetic acid	160	8.68	0.45	0.06	0.18	0.01	0.05	0.02							0.32	0.06	1.6	0.28	2.58	0.43	4.17	0.19	1.1	0.1	0.63	0.01	2.83	0.2	0.8	0.17	2.01	0.03	0.64	0.11	1.21	0.15	1.67	0.09	2.6	0.42	0.48	0.1
		Non_111	L-Threonic acid	147	21.37	0.76	0.36	0.42	0.04	0.37	0.03							1.15	0.14	4.18	1.01	3.64	0.63	3.11	0.42	2.63	0.74	5.5	0.17	21.24	1.33	13.61	0.67	21.94	0.42	6.76	1.04	2.47	0.22	2.32	0.35	6.21	0.77	0.22	0.03
		Non_120	D-Ribose	73	23.7													387.86	41.97	270.94	63.28	219.82	13.75	176.99	1.6	327.59	13.21	66.38	12.2	312.65	18.99	308.01	10.74	261	6.13	315.59	47.41	168.93	40.73	152.63	19.04	1.72	0.36	85.69	1.13
		Non_121	Levoglucosan	204	24.46													54	6.81	53.05	12.56	113.89	7.31	66.72	0.62	33.87	1.82	23.67	1.86	10.49	0.73	4.42	0.21	3.83	0.14	2.66	0.35	0.77	0.05	0.51	0.05	54.83	0.74	0.29	0.02
		Non_124	D-Xylopyranose	204	25.03													2.81	0.43	1.53	0.38	2.37	0.24	3.99	0.33	1.16	0.05	10.94	0.52	20.3	1.39	6.07	0.33	10.63	0.34	14.42	2.08	1.77	0.1	2.19	0.27	0.16	0.01	2.14	0.09
		Non_129	Lactobionic acid	204	26.29													243.72	0.77	42.68	10.29	50.66	1.22	224.29	2.84	149.61	7.48	34.82	1.63	23.43	1.86	7.94	0.58	13.66	0.3	9.85	1.48	6.4	0.33	26.48	1.77	2.79	0.08	35.49	1.08
		Non_140	D-Gluconic acid	321	29.58													0.28	0.06	0.3	0.09	0.3	0.02	0.68	0.05	0.56	0.01	0.62	0.06	4.56	0.11	1.83	0.26	1.19	0.23	0.45	0.03	0.17	0.01	0.19	0.01	0.28	0.02	0.17	0.01
		Non_173	Analyte13	117	14.23	0.17	0.04	0.27	0.02									3.24	0.25	5.79	1.44	5.07	0.34	4.98	0.11	3.35	0.67	11.64	0.33	24.76	1.51	29.75	3.1	26.08	0.63	20.36	3.39	6.02	0.52	4.17	0.45	8.18	0.21	0.87	0.01
		Non_185	Analyte25	147	17.41	31.6	3.47	2.52	0.05	7.86	0.11	0.22	0.03	0.09	0.01			1.27	0.22	1.05	0.25	1.15	0.21	1.39	0.05	1.38	0.23	1.81	0.07	2.95	0.19	1.1	0.14	1.58	0.28	3.01	0.63	0.45	0.12	1.18	0.06	0.52	0.05	0.27	0.01
		Non_187	Analyte27	117	17.74	0.62	0.29	10.24	0.52	1.06	0.07	1.1	0.1	0.21	0.01			0.78	0.26	0.62	0.16	0.54	0.04	0.8	0.01	0.48	0.04	1.01	0.02	2.45	0.19	0.75	0.08	1.47	0.1	1.51	0.21	0.38	0.08	0.69	0.15	0.39	0.02	0.17	0.01
		Non_196	Analyte36	73	20.09			7.89	0.58	2.79	0.11	1.06	0.13	0.85	0.04			6.06	2.51	11.44	2.81	10.35	4.02	8.95	2.57	6.2	3	103	6.56	127.25	9.35	30.92	2.01	27.6	0.88	29.65	4.52	11.77	4.88	9.64	1.88	9.43	1.2	0.57	0.13
		Non_233	Analyte73	204	29.23													869.38	98.79	512.31	145.4	471.22	16.48	112.44	1.42	293.59	20.42	2.64	0.13	34.69	10.16	14.7	13.92	7.82	1.46	3.55	0.82	0.62	0.12	23.09	0.66	1.89	0.3	107.71	4.9
